# Supplementary material for: The ERH gene regulates migration and invasion in 5637 and T24 bladder cancer cells
Source: BMC Cancer. 2019 Mar 12;19:225. doi: 10.1186/s12885-019-5423-9 (PMC6417071; doi:10.1186/s12885-019-5423-9)
Supplement: Supplementary file 2 — Different 598 genes after ERH knockdown in bladder cancer T24 cells. Shows all of the 598 genes for which an absolute fold changes higher than 2 after ERH was knockdown in bladder cancer T24 cells. (XLSX 107 kb) [file 12885_2019_5423_MOESM2_ESM.xlsx]

## Sheet: Sheet1
Probe	KD	KD	KD	NC	NC	NC	P-value	P-value	Fold change	Fold change	Fold change	Fold change	Annotation	Annotation
probeSet	E3183-1_(PrimeView).CEL	E3183-2_(PrimeView).CEL	E3183-3_(PrimeView).CEL	E3182-1_(PrimeView).CEL	E3182-2_(PrimeView).CEL	E3182-3_(PrimeView).CEL	Corrected p-value	P-value	Fold change	Log Fold change	Absolute Fold change	Regulation	Gene Symbol	Entrez Gene
11731848_s_at	1.06739	0.817328	0.763216	-0.819258	-0.763216	-0.942287	0.000662308	8.86149e-05	3.30404	1.72423	3.30404	up	KLRC2	3821 /// 3822
11718096_a_at	0.709261	0.5988	0.449631	-0.661592	-0.449631	-0.483461	0.00113414	0.000363751	2.16964	1.11746	2.16964	up	MEF2A	4205
11738935_a_at	1.10773	0.967644	0.980879	-1.07495	-0.967643	-1.11574	0.000254548	5.03905e-06	4.20332	2.07153	4.20332	up	KLRC3	3822 /// 3823
11724037_at	2.35799	2.02064	2.00061	-2.00061	-2.25044	-2.01981	0.000285745	7.44711e-06	18.5931	4.2167	18.5931	up	PTGS2	5743
11759041_x_at	-0.772596	-0.559452	-0.571022	0.771796	0.654822	0.559452	0.000794708	0.000150481	-2.45612	-1.29638	2.45612	down	VKORC1L1	154807
11724595_at	1.04148	0.451027	0.4825	-0.684486	-0.451027	-0.545228	0.00496194	0.00390545	2.32718	1.21858	2.32718	up	RP2	6102
11723580_at	0.468895	0.464912	0.54274	-0.616661	-0.510117	-0.464912	0.000473109	3.82608e-05	2.03178	1.02275	2.03178	up	C6orf228	221710
11719476_at	-0.595497	-0.505879	-0.794601	0.724442	0.6008	0.505879	0.00107163	0.000305604	-2.36586	-1.24237	2.36586	down	FAM210B	116151
11725706_s_at	-0.448414	-0.663877	-0.832422	0.490522	0.497211	0.448414	0.00137208	0.000551999	-2.18397	-1.12695	2.18397	down	AMOTL1	154810
11716210_at	-0.665387	-0.82957	-0.758431	0.76633	0.706302	0.665386	0.000308715	1.25904e-05	-2.75834	-1.4638	2.75834	down	CITED2	10370
11756806_a_at	1.33708	1.33129	1.2894	-1.35204	-1.2894	-1.62464	0.000308715	1.23109e-05	6.68665	2.74128	6.68665	up	ISG20	3669
11733828_x_at	-0.901879	-0.5103	-0.37372	0.37372	0.445749	0.413433	0.00425669	0.00323841	-2.00871	-1.00627	2.00871	down	C19orf48	84798
11756693_a_at	-0.929854	-0.404352	-0.405664	0.522533	0.404352	0.581187	0.00511534	0.00404838	-2.11792	-1.08265	2.11792	down	MAGED1	9500
11733217_s_at	0.704308	0.521296	0.493215	-0.712189	-0.493215	-0.509917	0.00104959	0.000290412	2.21102	1.14471	2.21102	up	USP53	54532
11723447_at	-0.513259	-0.586924	-0.583693	0.51326	0.583073	0.537474	0.00024886	3.96193e-06	-2.15232	-1.10589	2.15232	down	MALL	7851
11758478_s_at	-0.810117	-0.83349	-0.845885	0.821425	1.05009	0.810117	0.000411506	2.59424e-05	-3.30284	-1.72371	3.30284	down	CDCA7	83879
11716895_s_at	0.668644	0.515097	0.466459	-0.674228	-0.466459	-0.769358	0.00117106	0.000392787	2.27639	1.18675	2.27639	up	ISG15	9636
11757312_x_at	0.952435	0.800016	0.746695	-0.835033	-0.746695	-0.874819	0.000377398	2.17918e-05	3.14247	1.6519	3.14247	up	SERPINE1	5054
11733056_s_at	1.56085	0.962243	0.926717	-1.25177	-0.926717	-1.21516	0.00140272	0.000579867	4.86067	2.28115	4.86067	up	PTBP3	9991
11718183_at	-0.413582	-0.587252	-0.71664	0.41741	0.488516	0.413582	0.0011498	0.00037335	-2.01716	-1.01233	2.01716	down	CDCA5	113130
11717354_at	-0.464765	-0.450074	-0.454397	0.789779	0.450074	0.74316	0.00126407	0.000464947	-2.16958	-1.11742	2.16958	down	PCBD1	5092
11752456_a_at	-0.549384	-0.460357	-0.45171	0.530239	0.802186	0.45171	0.00143564	0.000613775	-2.11677	-1.08186	2.11677	down	FAM108C1	58489
11717884_a_at	-0.63012	-0.808156	-0.678883	0.793817	0.688994	0.63012	0.000475284	3.90127e-05	-2.65743	-1.41003	2.65743	down	ZHX3	23051
11742809_s_at	0.640892	0.564775	0.570219	-0.758929	-0.564775	-0.835041	0.000669875	9.87772e-05	2.48207	1.31154	2.48207	up	BCL2L13	23786
11744272_a_at	-0.584698	-0.573815	-0.509591	0.686367	0.603694	0.509591	0.000440166	3.29728e-05	-2.22826	-1.15592	2.22826	down	NCAPD2	9918
11742818_a_at	0.579558	0.815567	0.758805	-0.649139	-0.660444	-0.579558	0.000550227	5.78367e-05	2.54504	1.34769	2.54504	up	PLAUR	5329
11743916_a_at	0.594922	0.580969	0.530932	-0.530932	-0.603222	-0.792557	0.000701936	0.000113081	2.31527	1.21118	2.31527	up	NPC1	4864
11745377_x_at	-0.530163	-0.740139	-0.638188	0.834683	0.530163	0.687485	0.000969255	0.000246056	-2.49714	-1.32027	2.49714	down	PTRF	284119
11721291_a_at	0.906464	0.566967	0.590832	-0.69311	-0.566967	-0.717573	0.00112316	0.000346239	2.54436	1.3473	2.54436	up	F3	2152
11727331_at	0.461728	0.528296	0.543497	-0.461728	-0.490997	-0.590773	0.000401178	2.48668e-05	2.03591	1.02567	2.03591	up	SPAG4	6676
11730991_a_at	0.894409	0.509816	0.505847	-0.630008	-0.505847	-0.713051	0.00178149	0.000916146	2.38335	1.25299	2.38335	up	EIF2AK2	5610
11728884_a_at	0.431352	0.425952	0.512464	-0.720499	-0.425952	-0.903437	0.00220258	0.00130241	2.20364	1.13989	2.20364	up	TM6SF1	53346
11732927_x_at	0.878058	0.495765	0.738084	-0.495765	-0.563455	-0.638129	0.00122404	0.000436929	2.4112	1.26975	2.4112	up	KLRC1	3821
11755984_a_at	0.605935	0.658866	0.676918	-0.708427	-0.605935	-0.693607	0.000251326	4.32897e-06	2.49072	1.31656	2.49072	up	TRIML2	205860
11736132_s_at	-0.564269	-0.65589	-0.556659	0.55666	0.598646	0.565864	0.000251326	4.48594e-06	-2.24388	-1.166	2.24388	down	DCBLD2	131566
11728004_s_at	-0.430583	-0.474698	-0.631307	0.453156	0.710237	0.430583	0.00148052	0.000651459	-2.06125	-1.04352	2.06125	down	RALGPS2	55103
11745929_a_at	-0.758777	-0.510824	-0.458302	0.458302	0.491277	0.482121	0.001125	0.000349098	-2.07513	-1.0532	2.07513	down	AHCY	191
11726104_a_at	-0.552993	-0.421834	-0.632329	0.590653	0.476966	0.421834	0.000890265	0.000197838	-2.04515	-1.0322	2.04515	down	PPP2R3A	5523
11744000_a_at	0.918476	0.607595	0.621742	-0.758997	-0.607595	-0.921796	0.00118674	0.000406395	2.78704	1.47873	2.78704	up	NFKBIA	4792
11725157_a_at	0.996435	0.730346	0.42656	-0.527461	-0.42656	-0.613657	0.00295972	0.00201595	2.36254	1.24034	2.36254	up	CCDC91	55297
11725861_a_at	0.608645	0.416648	0.421521	-0.694285	-0.416648	-1.01762	0.00397737	0.00297529	2.28436	1.19179	2.28436	up	MYBL1	4603
11730465_at	-0.786252	-0.934045	-0.965551	0.935776	1.0309	0.786252	0.00046515	3.60675e-05	-3.51354	-1.81293	3.51354	down	KCNJ2	3759
11745846_x_at	0.685248	0.467685	0.499223	-0.708167	-0.467685	-0.792457	0.00134207	0.000526009	2.30829	1.20682	2.30829	up	TMEM128	85013
11715638_s_at	-0.707082	-0.886069	-1.03919	0.99523	0.847777	0.707082	0.000832941	0.000169155	-3.31148	-1.72748	3.31148	down	LPCAT1	79888
11759551_at	-0.539486	-0.557183	-0.455971	0.723165	0.455971	0.494581	0.0010157	0.000269337	-2.10738	-1.07545	2.10738	down	OBSL1	23363
11717132_s_at	-0.38673	-0.447535	-0.393781	0.695675	0.714152	0.38673	0.00156233	0.000730902	-2.0114	-1.0082	2.0114	down	AHNAK2	113146
11719571_a_at	0.633014	0.508542	0.54224	-0.621357	-0.508542	-0.846026	0.00109845	0.000324595	2.32932	1.21991	2.32932	up	RCHY1	25898
11754246_x_at	-0.94	-0.931809	-0.994567	1.10753	0.931809	1.07622	0.00024886	4.15145e-06	-3.98334	-1.99398	3.98334	down	PABPC1	26986
11717137_s_at	-0.607443	-0.611741	-0.539082	0.855164	0.539082	0.717664	0.000831851	0.000166611	-2.44538	-1.29006	2.44538	down	CDC42EP4	23580
11721897_a_at	0.849191	0.599662	0.531519	-0.531519	-0.732051	-0.803864	0.00122404	0.000435621	2.54783	1.34927	2.54783	up	DHX58	79132
11752515_a_at	0.606157	0.928791	0.900061	-0.606157	-0.647934	-0.709656	0.000831851	0.000166611	2.76303	1.46625	2.76303	up	ODC1	4953
11757478_s_at	0.723332	0.483012	0.537031	-0.675703	-0.483012	-0.685174	0.00100184	0.000260744	2.29065	1.19575	2.29065	up	MAP2K1	5604
11728681_s_at	0.909673	0.438413	0.381676	-0.443547	-0.503177	-0.381676	0.00504103	0.00397413	2.02706	1.01939	2.02706	up	PAIP1	10605
11758224_s_at	-0.549053	-0.512464	-0.53746	0.644551	0.726767	0.512464	0.000536226	5.215e-05	-2.236	-1.16092	2.236	down	CCDC80	151887
11750794_x_at	-0.395289	-0.53919	-0.372056	0.849125	0.372056	0.701595	0.00295972	0.00201663	-2.10882	-1.07644	2.10882	down	TINAGL1	64129
11754612_a_at	-0.341517	-0.82626	-0.770223	0.392422	0.488628	0.341517	0.00370638	0.00269484	-2.07559	-1.05352	2.07559	down	SEPT11	55752
11739345_x_at	0.802476	0.507787	0.466637	-0.769821	-0.466637	-0.692957	0.00175528	0.000898117	2.35453	1.23544	2.35453	up	CLGN	1047
11756450_s_at	-0.610694	-0.996007	-0.842557	0.849899	1.23769	0.610694	0.00221964	0.00131923	-3.2849	-1.71585	3.2849	down	SYNE2	23224
11715757_a_at	-0.558261	-0.786244	-0.534927	0.559004	0.888675	0.534927	0.00159417	0.000765466	-2.44079	-1.28735	2.44079	down	RGS2	5997
11756306_a_at	0.643497	1.14229	1.14943	-0.812573	-0.643497	-0.861052	0.00144524	0.000625374	3.3654	1.75078	3.3654	up	PARP9	83666
11736559_a_at	0.919446	0.513818	0.55781	-0.513818	-0.650951	-0.697597	0.00161021	0.000780249	2.43594	1.28448	2.43594	up	MAP2	4133
11717550_a_at	0.553525	0.416535	0.401799	-0.636817	-0.401799	-0.662582	0.00122404	0.000437053	2.03405	1.02435	2.03405	up	BTBD10	84280
11724762_a_at	-0.569347	-0.47218	-0.44251	0.44251	0.826066	0.537087	0.00167912	0.000836358	-2.13845	-1.09657	2.13845	down	DEPTOR	64798
11748382_a_at	0.566032	0.594209	0.685354	-0.671393	-0.566032	-0.601197	0.000308715	1.32902e-05	2.34254	1.22807	2.34254	up	SMURF2	64750
11731755_a_at	-0.612915	-0.43151	-0.467363	0.578394	0.7479	0.43151	0.00134045	0.000521902	-2.12854	-1.08986	2.12854	down	SYTL2	54843
11760109_at	0.525038	0.446483	0.498658	-0.652654	-0.446483	-0.687405	0.000816616	0.000159688	2.12222	1.08557	2.12222	up	TMEM41B	440026
11728469_a_at	-0.42822	-0.62804	-0.526946	0.486959	0.42822	0.513378	0.000662763	9.02885e-05	-2.00544	-1.00392	2.00544	down	BTBD11	121551
11726369_at	1.13497	0.784261	0.773082	-1.10318	-0.773082	-1.09342	0.00106776	0.000301849	3.6995	1.88733	3.6995	up	BACH1	100379661 /// 571
11722884_at	1.2904	0.965192	0.980337	-1.00274	-0.965192	-1.17304	0.000586338	6.74364e-05	4.36394	2.12563	4.36394	up	CREBRF	153222
11739846_a_at	1.00824	0.504601	0.62894	-0.800932	-0.504601	-0.812991	0.00237124	0.00145471	2.67604	1.4201	2.67604	up	MSR1	4481
11743609_a_at	-0.361248	-0.531776	-0.568461	0.361248	0.631493	0.565758	0.00144371	0.000623961	-2.00926	-1.00666	2.00926	down	FAM3C	10447
11732204_a_at	-0.402799	-0.705087	-0.583573	0.402799	0.538328	0.450302	0.00122477	0.000438195	-2.03867	-1.02763	2.03867	down	NAP1L1	4673
11743084_s_at	0.801044	0.728475	0.747651	-0.921209	-0.728475	-0.913098	0.00034939	1.72043e-05	3.05955	1.61332	3.05955	up	BNIP3	664
11757994_s_at	0.884912	0.348776	0.608554	-0.49458	-0.348776	-0.532603	0.00387621	0.00286308	2.10342	1.07273	2.10342	up	ZNF674	641339
11734798_x_at	-0.743732	-0.744186	-0.690889	0.796257	0.776407	0.690889	0.000215673	2.29165e-06	-2.79101	-1.48079	2.79101	down	RLIM	51132
11754142_x_at	-1.14258	-1.04595	-1.06527	1.14824	1.09532	1.04595	0.000149276	8.04369e-07	-4.535	-2.1811	4.535	down	MIR1244-1	100302285 /// 100422872 /// 100422885 /// 100506248 /// 5757 /// 728026
11721349_s_at	1.97191	1.04882	1.01162	-1.04086	-1.11411	-1.01162	0.0025302	0.00160471	5.27675	2.39965	5.27675	up	USP18	11274
11717118_a_at	0.611671	0.548963	0.607715	-0.548963	-0.571338	-0.6085	0.000206081	1.64405e-06	2.24345	1.16572	2.24345	up	P4HA2	8974
11748422_a_at	0.619413	0.578843	0.564609	-0.564609	-0.581524	-0.661092	0.00024886	3.96497e-06	2.28157	1.19003	2.28157	up	MAP1LC3B	81631
11754142_x_at	-1.14258	-1.04595	-1.06527	1.14824	1.09532	1.04595	0.000149276	8.04369e-07	-4.535	-2.1811	4.535	down	MIR1244-3	100302285 /// 100422872 /// 100422885 /// 100506248 /// 5757 /// 728026
11754142_x_at	-1.14258	-1.04595	-1.06527	1.14824	1.09532	1.04595	0.000149276	8.04369e-07	-4.535	-2.1811	4.535	down	MIR1244-2	100302285 /// 100422872 /// 100422885 /// 100506248 /// 5757 /// 728026
11730553_a_at	0.360538	0.59491	0.72425	-0.561881	-0.360538	-0.397898	0.00214894	0.00124895	2.00001	1.00001	2.00001	up	TICAM2	100302736 /// 353376
11757860_s_at	1.1696	0.875877	0.977873	-1.46375	-0.875877	-1.49989	0.00128888	0.000481469	4.88251	2.28762	4.88251	up	QKI	9444
11731246_s_at	-0.666018	-1.03916	-1.09931	0.67603	0.820588	0.666018	0.00110525	0.000330463	-3.15077	-1.65571	3.15077	down	SERTAD4	56256
11745021_a_at	-0.588367	-0.730643	-0.938274	0.751774	0.902023	0.588367	0.0011623	0.000385502	-2.82807	-1.49982	2.82807	down	MYC	4609
11733946_at	-0.454936	-0.565039	-0.686749	0.47434	0.485808	0.454936	0.000683037	0.000103614	-2.05709	-1.0406	2.05709	down	RAP2B	5912
11757513_at	1.36277	1.08272	1.09496	-1.26372	-1.08272	-1.29979	0.000425509	2.96855e-05	5.2618	2.39556	5.2618	up	NFKBIZ	64332
11725356_a_at	-0.33637	-0.717991	-0.623589	0.33637	0.510335	0.523428	0.0023482	0.00143093	-2.02234	-1.01603	2.02234	down	PRTFDC1	56952
11725046_a_at	0.954194	0.935477	0.871125	-0.993453	-0.877359	-0.871125	0.000222253	2.58951e-06	3.56585	1.83424	3.56585	up	ANP32E	81611
11730914_a_at	-1.04607	-0.588478	-0.515042	0.515042	0.541982	0.569986	0.00258489	0.00165438	-2.39308	-1.25887	2.39308	down	ERLIN1	10613
11717247_a_at	0.751877	0.603589	0.615544	-0.886432	-0.603589	-0.905714	0.000851194	0.000179347	2.74267	1.45558	2.74267	up	EIF1B	10289
11725052_a_at	-0.926037	-0.592352	-0.545368	0.70598	0.545367	0.620862	0.00133454	0.000518463	-2.48284	-1.31199	2.48284	down	TOP1MT	116447
11754299_a_at	-1.03896	-0.39114	-0.637874	0.4374	0.39114	0.480013	0.00518222	0.00410865	-2.18179	-1.12551	2.18179	down	MXD4	100616358 /// 10608
11749028_a_at	0.386152	0.507469	0.660484	-0.605896	-0.457788	-0.386152	0.00143448	0.000612892	2.00182	1.00131	2.00182	up	PAPD4	167153
11732719_at	1.44831	0.970829	0.86442	-0.945432	-0.864419	-1.20036	0.00134119	0.000524719	4.28092	2.09792	4.28092	up	EREG	2069
11736262_at	0.926026	0.557207	0.584504	-0.849368	-0.719661	-0.557207	0.00148176	0.000658987	2.63534	1.39799	2.63534	up	INHBE	83729
11728413_at	0.961577	0.581618	0.706394	-0.581618	-0.689176	-0.659719	0.00102591	0.000278454	2.62691	1.39337	2.62691	up	SERPINB8	5271
11754360_a_at	-0.610386	-0.541061	-0.535238	0.535238	0.818772	0.562191	0.000910483	0.00021201	-2.29893	-1.20096	2.29893	down	RRM2	6241
11739475_s_at	0.550404	0.511048	0.571813	-0.571739	-0.511049	-0.628958	0.000285745	8.38506e-06	2.16595	1.115	2.16595	up	NAB1	4664
11716631_s_at	1.31009	1.01794	1.32269	-1.11319	-1.01794	-1.37485	0.000636925	8.19493e-05	5.2255	2.38557	5.2255	up	SERPINB2	5055
11744219_at	1.10902	0.868859	0.823868	-1.02485	-0.823868	-1.11413	0.000669875	9.89737e-05	3.78825	1.92153	3.78825	up	G0S2	50486
11759347_x_at	-0.680119	-0.426421	-0.509316	0.603231	0.499075	0.42642	0.00109309	0.000319038	-2.06794	-1.04819	2.06794	down	TXK	7294
11748164_a_at	-1.11755	-1.60383	-1.45044	1.42142	1.11755	1.30906	0.000663113	9.27394e-05	-6.3788	-2.67328	6.3788	down	VCAN	1462
11754920_s_at	-0.631584	-0.818358	-0.660271	0.75827	0.785493	0.631584	0.000508789	4.46988e-05	-2.6917	-1.42852	2.6917	down	VOPP1	81552
11732331_s_at	-0.82908	-0.865279	-0.875421	0.82908	0.925813	0.834786	0.000168325	9.52108e-07	-3.29395	-1.71982	3.29395	down	ARL4C	10123
11729514_a_at	1.1376	0.95019	1.00172	-0.966804	-1.36714	-0.95019	0.000758594	0.000134362	4.36066	2.12455	4.36066	up	CSF3	1440
11728876_at	1.69518	1.13319	1.09517	-1.47222	-1.09517	-1.38377	0.00107424	0.000308185	6.16843	2.6249	6.16843	up	CSF2	1437
11757919_s_at	-0.794459	-0.9102	-1.04724	0.794459	0.81724	0.849456	0.00037013	2.03253e-05	-3.33499	-1.73768	3.33499	down	MEGF9	1955
11758673_s_at	-0.433745	-0.670874	-0.606648	0.624084	0.670955	0.433745	0.001125	0.000348037	-2.21404	-1.14668	2.21404	down	SORD	6652
11742746_a_at	0.990316	0.78295	0.648725	-0.758898	-0.648725	-0.786173	0.000770853	0.000140369	2.90512	1.5386	2.90512	up	LOC100509484	100509484 /// 123
11725413_x_at	0.916872	0.605503	0.579447	-0.579447	-0.580883	-0.701021	0.00111162	0.000334973	2.49849	1.32106	2.49849	up	TRIM14	9830
11741105_a_at	-0.461532	-0.485419	-0.48009	0.461532	0.695395	0.47211	0.000863339	0.000184754	-2.02608	-1.01869	2.02608	down	FHL2	2274
11741101_a_at	0.451488	0.586847	0.787866	-0.611489	-0.451487	-0.527038	0.00125777	0.000459229	2.20188	1.13874	2.20188	up	ZNF655	79027
11736448_a_at	0.614389	0.40163	0.546338	-0.814972	-0.40163	-0.722855	0.00202485	0.00113435	2.24587	1.16727	2.24587	up	GIN1	54826
11732293_a_at	0.782551	0.466789	0.47533	-0.46679	-0.474462	-0.532996	0.00136745	0.000548102	2.09406	1.06631	2.09406	up	MTMR2	8898
11724828_at	2.78598	2.60809	2.58239	-2.97404	-2.69155	-2.58239	0.000215673	2.19206e-06	42.4633	5.40815	42.4633	up	CCL20	6364
11725743_s_at	-0.726892	-0.81804	-0.760768	0.906299	1.11291	0.726892	0.000741115	0.000125062	-3.21303	-1.68393	3.21303	down	SORBS1	10580
11755142_s_at	0.664515	0.475843	0.459209	-1.00703	-0.459209	-0.935869	0.00287135	0.00192797	2.52082	1.33389	2.52082	up	EOGT	285203
11718157_s_at	1.52328	0.796844	0.772991	-1.01234	-0.772991	-0.927772	0.00257033	0.00164046	3.82486	1.93541	3.82486	up	PTX3	5806
11751388_a_at	-1.29645	-0.78492	-0.721456	0.721456	0.791786	0.77846	0.00158354	0.000754634	-3.24491	-1.69818	3.24491	down	FEN1	2237
11744024_a_at	0.569174	0.701794	0.757688	-0.624366	-0.569174	-0.792479	0.000685711	0.000106014	2.5284	1.33822	2.5284	up	MARS	4141
11718369_a_at	-0.681593	-0.594423	-0.439118	0.446953	0.569937	0.439119	0.000913008	0.000214898	-2.08067	-1.05705	2.08067	down	GALNT14	79623
11756170_a_at	0.50719	0.597496	0.632436	-0.845484	-0.50719	-0.704714	0.00101957	0.000272014	2.403	1.26484	2.403	up	CXorf38	159013
11740366_a_at	-1.06487	-0.458067	-0.510456	0.52985	0.458067	0.661552	0.00483517	0.00377651	-2.3418	-1.22762	2.3418	down	SHMT1	6470
11746463_a_at	1.71811	1.54556	1.44478	-1.74319	-1.44478	-1.71472	0.000308715	1.339e-05	9.21325	3.20371	9.21325	up	IL6	3569
11754026_a_at	1.80004	1.94654	1.962	-2.27232	-1.89224	-1.80004	0.000312655	1.4369e-05	14.8363	3.89106	14.8363	up	IL8	3576
11723259_x_at	0.761418	0.503693	0.596454	-0.69897	-0.65514	-0.503693	0.000898987	0.000205731	2.36164	1.23979	2.36164	up	ZNF24	7572
11760107_a_at	0.924809	0.566541	0.466137	-0.527389	-0.466137	-0.597546	0.00210647	0.00120639	2.27025	1.18285	2.27025	up	PHF10	55274
11739787_a_at	1.38156	0.909958	0.797086	-1.03712	-1.03507	-0.797087	0.00134875	0.00053338	3.96127	1.98596	3.96127	up	IGF2	3481 /// 723961
11739281_at	0.447265	0.472077	0.655912	-0.57035	-0.447265	-0.66549	0.00103253	0.000284961	2.12302	1.08612	2.12302	up	TRIM23	373
11721888_a_at	-0.433671	-0.588418	-0.646506	0.586568	0.536916	0.433671	0.000816616	0.000159353	-2.10709	-1.07525	2.10709	down	MID1	4281
11748065_a_at	1.58989	1.10491	0.9423	-1.00525	-1.06823	-0.9423	0.00113315	0.000360977	4.65127	2.21762	4.65127	up	LRRC49	54839
11717863_a_at	0.722653	0.682252	0.69814	-0.682252	-0.752922	-0.699317	0.000140876	5.26064e-07	2.662	1.41251	2.662	up	DUSP5	1847
11743911_a_at	0.985083	0.79853	0.854571	-0.990382	-0.80537	-0.79853	0.000435166	3.1317e-05	3.34999	1.74416	3.34999	up	PLSCR1	5359
11721337_a_at	0.78568	0.691361	0.719233	-0.772194	-0.691361	-0.844707	0.000285745	8.81748e-06	2.83139	1.50151	2.83139	up	WDR26	80232
11755981_a_at	1.07016	1.82481	1.62172	-1.07016	-1.30568	-1.36172	0.00112268	0.000344095	6.73378	2.75142	6.73378	up	HBEGF	1839
11721702_a_at	-0.497222	-0.524172	-0.50561	0.527949	0.537293	0.497222	0.000139054	2.34746e-07	-2.04177	-1.02982	2.04177	down	CMTM7	112616
11742991_a_at	0.538209	0.484983	0.591885	-0.565115	-0.484983	-0.569271	0.000308715	1.27791e-05	2.11133	1.07815	2.11133	up	PSAT1	29968
11718766_at	-0.917026	-1.094	-1.00865	0.976773	1.17779	0.917026	0.000412872	2.71485e-05	-4.08524	-2.03042	4.08524	down	PRSS23	11098
11734069_s_at	-0.537536	-0.438263	-0.475529	0.438263	0.882269	0.563155	0.00209615	0.00119702	-2.16096	-1.11167	2.16096	down	SSR3	6747
11757500_a_at	-0.742029	-0.788461	-0.997038	1.07218	1.04011	0.742028	0.000831478	0.000165415	-3.46763	-1.79395	3.46763	down	CTDSPL	10217
11749969_a_at	-0.611718	-0.517034	-0.36624	0.511097	0.682745	0.36624	0.00179993	0.000931146	-2.02561	-1.01836	2.02561	down	TSPAN5	10098
11724725_a_at	0.497236	0.840018	0.82513	-0.625756	-0.497236	-0.522025	0.00121766	0.000431908	2.41017	1.26913	2.41017	up	EIF5	1983
11720825_s_at	-0.32483	-0.511594	-0.476205	0.583925	0.832856	0.32483	0.00395168	0.00294676	-2.02522	-1.01808	2.02522	down	JAG1	182
11749245_a_at	0.834145	0.947187	1.04112	-0.834145	-1.21041	-1.19359	0.000726401	0.000121425	4.0564	2.0202	4.0564	up	CXCL11	6373
11758864_at	0.619473	0.392233	0.492229	-0.605068	-0.392233	-0.59221	0.00119438	0.000412951	2.04365	1.03115	2.04365	up	SRP19	6728
11717871_s_at	-0.645033	-0.935806	-0.778444	0.676159	0.645033	0.716541	0.000602569	7.12791e-05	-2.76192	-1.46567	2.76192	down	KANK2	25959
11727690_at	1.68541	1.48876	1.51664	-1.67921	-1.48876	-1.50216	0.00024886	3.58025e-06	8.69579	3.12032	8.69579	up	IL11	3589
11723191_at	-0.505074	-0.511706	-0.491477	0.521202	0.510929	0.491476	6.05579e-05	7.13621e-08	-2.01478	-1.01062	2.01478	down	ZIC2	7546
11720298_at	1.79084	1.68338	1.67589	-1.6886	-1.89152	-1.67589	0.000206081	1.61784e-06	11.0709	3.4687	11.0709	up	CXCL10	3627
11740957_x_at	0.613711	0.570536	0.591952	-0.589588	-0.570536	-0.606183	0.000139054	2.10619e-07	2.26708	1.18084	2.26708	up	SLC2A6	11182
11728758_at	0.726893	0.644803	0.531434	-0.791747	-0.531434	-0.83987	0.00100184	0.000261038	2.55867	1.35539	2.55867	up	CHIC2	26511
11736163_a_at	0.671275	0.600731	0.672582	-0.600731	-0.605505	-0.728404	0.000298871	1.13406e-05	2.4505	1.29308	2.4505	up	CDKN2B	1030
11734657_s_at	0.927409	0.610462	1.01822	-0.610462	-0.614844	-0.905409	0.00140272	0.000579678	2.95318	1.56227	2.95318	up	SLC2A3	144195 /// 6515
11719916_at	0.692152	0.834574	0.802213	-0.7007	-0.716212	-0.692152	0.000251326	4.53262e-06	2.7882	1.47933	2.7882	up	IL1B	3553
11716955_s_at	-0.797906	-0.873401	-0.708703	0.769328	0.791808	0.708703	0.000285745	8.56424e-06	-2.92807	-1.54995	2.92807	down	CTDSP2	10106
11743640_a_at	0.668695	0.545452	0.627572	-0.668142	-0.545452	-0.560761	0.000380097	2.20372e-05	2.30595	1.20536	2.30595	up	FNDC3A	22862
11725198_at	1.22792	1.14414	1.1804	-1.26445	-1.14414	-1.31052	0.000206081	1.60943e-06	5.36604	2.42386	5.36604	up	IL1A	3552
11717715_at	0.549555	0.446088	0.420362	-0.570806	-0.420362	-0.754029	0.00135725	0.000538996	2.0759	1.05373	2.0759	up	FNDC3B	64778
11718576_s_at	-0.628686	-0.592444	-0.752945	0.592444	0.794401	0.721697	0.000555186	5.86197e-05	-2.5684	-1.36087	2.5684	down	NET1	10276
11737075_a_at	-0.667102	-0.622081	-0.588343	0.828693	0.62675	0.588342	0.000610919	7.41511e-05	-2.47444	-1.3071	2.47444	down	RBFOX2	23543
11754450_s_at	-0.528348	-0.566937	-0.645883	0.528348	0.536819	0.550082	0.000265348	5.81602e-06	-2.17167	-1.11881	2.17167	down	SOGA2	23255
11729134_s_at	-0.517904	-0.72031	-0.700644	0.555367	0.517904	0.520257	0.000546355	5.65283e-05	-2.26179	-1.17746	2.26179	down	STK24	8428
11743629_at	-0.868938	-1.20378	-0.932755	0.868938	1.26198	0.935228	0.00092284	0.000219672	-4.06674	-2.02387	4.06674	down	IRS1	3667
11731868_a_at	-0.351615	-0.833163	-0.84458	0.419581	0.439037	0.351615	0.00379478	0.0027922	-2.11384	-1.07986	2.11384	down	BICD2	23299
11758198_s_at	0.412438	0.568577	0.529603	-0.638572	-0.526387	-0.412438	0.000913008	0.000214444	2.04109	1.02934	2.04109	up	DDIT3	1649
11743636_at	1.31604	1.11893	1.05666	-1.05666	-1.28406	-1.11893	0.000384869	2.35838e-05	4.98327	2.31709	4.98327	up	TNFAIP6	7130
11745750_a_at	1.19969	0.603768	0.648508	-0.816912	-0.603768	-0.814715	0.00249117	0.0015688	2.95355	1.56245	2.95355	up	PNPLA8	50640
11726725_a_at	0.619984	0.527572	0.489517	-0.682081	-0.489517	-0.594308	0.000614295	7.48484e-05	2.19516	1.13433	2.19516	up	NABP1	64859
11719123_a_at	-0.509512	-0.724193	-0.459232	0.7371	0.630524	0.459232	0.00133038	0.000514475	-2.25521	-1.17326	2.25521	down	TIMELESS	8914
11747483_a_at	0.457321	0.70748	0.745754	-1.0075	-0.457321	-0.622784	0.00296636	0.00202419	2.51877	1.33272	2.51877	up	TNFAIP8	25816
11718940_a_at	0.905748	0.790365	0.704828	-0.704828	-0.927301	-0.917144	0.000556443	5.9277e-05	3.13849	1.65007	3.13849	up	TNFAIP3	7128
11717823_s_at	0.524827	0.508208	0.52134	-0.508208	-0.643618	-0.675729	0.000411506	2.59357e-05	2.18451	1.12731	2.18451	up	TNFAIP2	7127
11750623_a_at	-0.527237	-0.578624	-0.640286	0.649368	0.775767	0.527238	0.000669477	9.76682e-05	-2.35029	-1.23284	2.35029	down	FILIP1L	11259
11742959_a_at	-0.380498	-0.515902	-0.534041	0.663135	0.743213	0.380498	0.00172471	0.000872718	-2.10297	-1.07243	2.10297	down	SMARCA4	6597
11722864_at	-0.450245	-0.667295	-0.609563	0.450245	0.558706	0.528078	0.000708997	0.000114796	-2.12586	-1.08804	2.12586	down	NETO2	81831
11721099_at	0.865894	0.695363	0.774859	-0.915634	-1.14955	-0.695363	0.0010092	0.000265205	3.24651	1.69889	3.24651	up	C3AR1	719
11758627_s_at	0.675693	0.698894	0.665039	-0.665039	-0.712817	-0.838616	0.000298871	1.13399e-05	2.67344	1.4187	2.67344	up	ASS1	445
11715670_a_at	0.849419	0.974144	0.959452	-0.95554	-0.849419	-0.953289	0.00024886	3.94568e-06	3.59773	1.84709	3.59773	up	IFITM1	8519
11743939_a_at	0.503583	0.47715	0.459477	-0.543598	-0.459477	-0.762146	0.00106776	0.000302351	2.09722	1.06848	2.09722	up	CCDC90B	60492
11719240_at	0.634324	0.766046	0.8181	-0.696807	-0.65072	-0.634324	0.00034939	1.72281e-05	2.63921	1.40011	2.63921	up	PANX1	24145
11728610_at	0.615891	0.48772	0.484488	-0.770338	-0.484488	-0.502722	0.00117303	0.00039783	2.16627	1.11522	2.16627	up	BBS7	55212
11734418_s_at	-0.387937	-0.514377	-0.548243	0.76657	0.949027	0.387937	0.0033252	0.00234358	-2.27316	-1.1847	2.27316	down	MAMDC2	256691
11745020_a_at	0.469042	0.609355	0.596617	-0.562974	-0.469042	-0.645246	0.000630447	7.94042e-05	2.16959	1.11743	2.16959	up	TNFRSF12A	51330
11763406_s_at	-0.587009	-0.80831	-0.715082	0.587009	0.771832	0.679524	0.000626599	7.76084e-05	-2.60796	-1.38292	2.60796	down	BICC1	80114
11718325_at	0.735368	0.539678	0.511937	-0.560167	-0.511937	-0.708476	0.000898987	0.000205509	2.28024	1.18919	2.28024	up	SESN2	83667
11715436_at	-0.846091	-0.712158	-1.05193	0.808054	0.712158	0.749493	0.000663113	9.27815e-05	-3.0879	-1.62663	3.0879	down	TIMP3	7078
11719843_a_at	-0.652931	-0.6128	-0.578612	0.849928	0.964147	0.578612	0.0010087	0.00026412	-2.66169	-1.41234	2.66169	down	ABI3BP	25890
11755585_a_at	0.985767	0.62164	0.696221	-0.872388	-0.62164	-0.792664	0.00110525	0.000330054	2.88807	1.53011	2.88807	up	AZI2	64343
11757759_s_at	-0.719141	-0.914961	-0.869084	1.19593	0.719141	0.811662	0.0011559	0.000378833	-3.34801	-1.74331	3.34801	down	PEG10	23089
11733898_x_at	0.818873	0.678139	0.630463	-0.639383	-0.630462	-0.937784	0.000953911	0.000236759	2.72269	1.44503	2.72269	up	TROVE2	6738
11756072_s_at	0.643354	0.818108	0.965252	-0.680096	-0.780304	-0.643354	0.000725536	0.000119491	2.84841	1.51016	2.84841	up	SAA2-SAA4	100528017 /// 6288 /// 6289
11719813_s_at	-0.456586	-0.531094	-0.527338	0.572537	0.456586	0.500784	0.000342509	1.67097e-05	-2.02087	-1.01497	2.02087	down	SLC48A1	55652
11741427_a_at	-0.457887	-0.599618	-0.428321	0.580534	0.681366	0.428321	0.00107342	0.000306367	-2.08303	-1.05868	2.08303	down	OSBPL1A	114876
11736382_at	0.918655	0.593413	0.761442	-0.807435	-0.781806	-0.593413	0.000910483	0.00021174	2.79993	1.48539	2.79993	up	ZNF697	90874
11717900_at	-0.405921	-0.382475	-0.408769	0.847723	0.382475	0.670763	0.00253167	0.00160623	-2.04586	-1.03271	2.04586	down	ASF1B	55723
11746467_a_at	-0.750027	-0.405253	-0.409832	0.405253	0.584844	0.480096	0.00218527	0.00128516	-2.01638	-1.01177	2.01638	down	HELLS	3070
11716630_a_at	0.700605	0.474	0.58139	-1.12517	-0.474	-0.954828	0.00316626	0.00220905	2.70694	1.43666	2.70694	up	ANGPTL4	51129
11729128_at	-0.553794	-0.581706	-0.418141	0.685369	0.418141	0.645238	0.001125	0.000348391	-2.14473	-1.1008	2.14473	down	CPA4	51200
11743513_a_at	-0.608381	-0.484406	-0.556192	0.607752	0.811047	0.484407	0.001081	0.000312098	-2.27216	-1.18406	2.27216	down	GINS2	51659
11715846_at	-0.930102	-1.28977	-1.22633	0.930102	1.1119	0.950157	0.000586338	6.72818e-05	-4.42636	-2.14612	4.42636	down	EFEMP1	2202
11720715_at	0.890823	0.520089	0.506197	-0.543805	-0.506198	-0.764917	0.00203045	0.00114228	2.36856	1.24401	2.36856	up	NIPA1	123606
11741436_a_at	0.415113	0.427088	0.361201	-0.833659	-0.361201	-0.606243	0.0028553	0.00190981	2.00208	1.0015	2.00208	up	SPRYD7	57213
11726190_a_at	0.923246	0.602891	0.548862	-0.8259	-0.548862	-0.809321	0.00147702	0.000648176	2.67529	1.41969	2.67529	up	DOCK4	9732
11763718_x_at	-0.488142	-0.939508	-0.614019	0.607115	0.488143	0.601974	0.00173237	0.000879333	-2.37232	-1.2463	2.37232	down	CDKN1C	1028
11755819_a_at	0.914492	0.76912	0.79392	-1.05421	-0.76912	-1.16443	0.000756505	0.000133221	3.53513	1.82176	3.53513	up	DDX58	23586
11736513_s_at	-0.640642	-0.696007	-0.661006	0.702354	0.807419	0.640642	0.000298871	1.12635e-05	-2.60754	-1.38269	2.60754	down	NMT2	9397
11730732_at	-0.442631	-1.12624	-0.867031	0.44263	0.628345	0.46971	0.00409952	0.00308213	-2.50625	-1.32553	2.50625	down	DNASE2	1777
11757634_a_at	0.948423	1.16381	1.20619	-0.948424	-1.22723	-0.990159	0.000536226	5.21256e-05	4.47353	2.16141	4.47353	up	LCN2	3934
11715387_at	0.640962	0.456059	0.898478	-0.693215	-0.669476	-0.456059	0.00191687	0.00103004	2.41398	1.27142	2.41398	up	CDKN1A	1026
11725429_at	1.30584	1.13186	1.32444	-1.44546	-1.13186	-1.20326	0.00039108	2.41487e-05	5.71297	2.51424	5.71297	up	LAMP3	27074
11756358_a_at	0.45605	0.466246	0.511608	-0.495619	-0.45605	-0.751343	0.0011498	0.000373249	2.06428	1.04564	2.06428	up	PLK3	1263
11719344_a_at	0.93267	0.799958	0.917967	-0.868922	-0.891354	-0.799958	0.00024886	4.16428e-06	3.33328	1.73694	3.33328	up	ATF3	467
11730731_s_at	0.701447	1.61868	1.68634	-0.884469	-0.794766	-0.701447	0.00372509	0.00271195	4.37429	2.12905	4.37429	up	DNAJB9	4189
11758422_s_at	-0.790802	-0.530911	-0.789258	0.530911	0.691647	0.619659	0.000851194	0.000177599	-2.49273	-1.31773	2.49273	down	SLC35G1	159371
11755161_s_at	-1.02475	-0.981089	-0.998728	1.01034	0.981089	1.03886	6.05579e-05	7.05521e-08	-4.03234	-2.01162	4.03234	down	PLK2	10769
11755562_a_at	-0.539096	-0.943946	-0.693097	0.583125	0.666431	0.539097	0.00122404	0.000435431	-2.49943	-1.3216	2.49943	down	GPR39	2863
11753514_s_at	0.529993	0.727193	0.799921	-0.584875	-0.578258	-0.529993	0.000696224	0.000110431	2.37854	1.25008	2.37854	up	PNRC1	10957
11754142_x_at	-1.14258	-1.04595	-1.06527	1.14824	1.09532	1.04595	0.000149276	8.04369e-07	-4.535	-2.1811	4.535	down	LOC728026	100302285 /// 100422872 /// 100422885 /// 100506248 /// 5757 /// 728026
11754206_a_at	0.889305	0.758594	0.828441	-0.770984	-0.758594	-1.13601	0.000870769	0.000187871	3.28064	1.71398	3.28064	up	HIVEP2	3097
11759287_at	1.00295	0.39849	0.511777	-0.476058	-0.406865	-0.39849	0.00581302	0.00471015	2.09199	1.06488	2.09199	up	DNAJB4	11080
11728076_at	0.539698	0.524839	0.506927	-0.766427	-0.506927	-0.678593	0.000686343	0.000106591	2.2571	1.17447	2.2571	up	HDAC9	9734
11716330_a_at	0.658339	1.50197	1.49484	-0.788292	-0.980215	-0.658339	0.00333435	0.00235517	4.0765	2.02733	4.0765	up	DNAJB6	10049
11736044_a_at	-0.755655	-0.51785	-0.439111	0.61561	0.722252	0.439111	0.00159417	0.000764591	-2.23953	-1.1632	2.23953	down	MYH10	4628
11720062_s_at	0.85437	0.770489	0.798368	-0.864889	-0.770488	-1.0307	0.000425328	2.91716e-05	3.24099	1.69644	3.24099	up	IER3	8870
11719120_a_at	1.24318	0.870733	1.00233	-1.23616	-0.870734	-1.27748	0.000913008	0.000213804	4.4905	2.16688	4.4905	up	KYNU	8942
11743927_at	0.406398	0.502979	0.611453	-0.568971	-0.519199	-0.406397	0.000882393	0.000191743	2.00713	1.00513	2.00713	up	SEC24A	10802
11724610_a_at	0.589108	0.437987	0.410173	-0.506912	-0.410173	-0.655907	0.00115535	0.000377107	2.00475	1.00342	2.00475	up	E2F5	1875
11719525_s_at	1.17879	0.558356	0.557043	-0.866816	-0.557042	-0.615674	0.0041865	0.00316627	2.72182	1.44457	2.72182	up	DICER1	23405
11733214_a_at	0.538543	1.08269	1.11849	-0.624096	-0.610816	-0.538543	0.00227028	0.00136335	2.83705	1.50439	2.83705	up	SLFN5	162394
11723236_at	1.40753	0.876743	1.5248	-0.876743	-1.11998	-0.880284	0.00129811	0.000488957	4.68709	2.22869	4.68709	up	IFI44L	10964
11733040_a_at	0.480528	0.457031	0.75214	-0.457031	-0.582004	-0.624775	0.00128582	0.000478462	2.17021	1.11784	2.17021	up	DPH3	285381
11754142_x_at	-1.14258	-1.04595	-1.06527	1.14824	1.09532	1.04595	0.000149276	8.04369e-07	-4.535	-2.1811	4.535	down	PTMA	100302285 /// 100422872 /// 100422885 /// 100506248 /// 5757 /// 728026
11719035_a_at	-0.674801	-0.705036	-0.479544	0.558883	0.595468	0.479545	0.00072634	0.000120343	-2.24144	-1.16443	2.24144	down	ACSF2	80221
11745868_a_at	-0.799593	-0.789011	-0.903679	0.799538	0.831729	0.789011	0.000214826	1.87976e-06	-3.11131	-1.63752	3.11131	down	KIF2C	11004
11726287_a_at	0.528283	0.500186	0.523497	-0.610301	-0.500186	-0.618206	0.000293723	9.6906e-06	2.13399	1.09355	2.13399	up	WARS	7453
11753308_s_at	0.453732	0.552594	0.731734	-0.692829	-0.817071	-0.453732	0.00160825	0.00077536	2.35202	1.2339	2.35202	up	RAET1G	154064 /// 353091 /// 80328
11744236_a_at	0.848982	0.533728	0.528692	-0.72006	-0.528692	-0.644719	0.00124553	0.000448544	2.40876	1.26829	2.40876	up	DDX60	55601
11753308_s_at	0.453732	0.552594	0.731734	-0.692829	-0.817071	-0.453732	0.00160825	0.00077536	2.35202	1.2339	2.35202	up	RAET1L	154064 /// 353091 /// 80328
11727440_at	-0.643626	-0.68609	-0.472929	0.535337	0.576623	0.472929	0.000663113	9.5364e-05	-2.18734	-1.12918	2.18734	down	LOXL4	84171
11715931_s_at	0.555879	0.769207	0.689069	-0.708976	-0.555878	-0.783197	0.000726401	0.000120738	2.55632	1.35407	2.55632	up	SGK1	6446
11747344_a_at	0.443079	0.468378	0.480534	-0.599041	-0.443079	-0.677761	0.000725536	0.000119635	2.05237	1.03729	2.05237	up	ACADM	34
11718927_a_at	-0.397392	-0.580121	-0.539395	0.506247	0.675301	0.397392	0.00125842	0.000460008	-2.04479	-1.03195	2.04479	down	ARID5B	84159
11756071_x_at	-1.05143	-0.522257	-0.521006	0.782738	0.521006	0.792183	0.00305774	0.00211656	-2.6333	-1.39687	2.6333	down	LOC100505829	100505829 /// 60
11742735_a_at	-0.438751	-0.614755	-0.776697	0.485483	0.542421	0.438751	0.00120471	0.000422181	-2.14199	-1.09895	2.14199	down	NUSAP1	51203
11716795_s_at	1.07508	0.553684	0.585752	-0.569046	-0.553684	-0.767194	0.00260917	0.00168246	2.58139	1.36815	2.58139	up	IFI16	3428
11732073_x_at	1.08595	0.757606	0.535197	-0.535198	-0.757606	-0.617727	0.00205454	0.00116019	2.69402	1.42976	2.69402	up	ARL6	84100
11721875_at	0.753952	0.570248	0.641857	-0.712274	-0.570248	-0.883159	0.000887708	0.000195618	2.59772	1.37725	2.59772	up	SLC7A11	23657
11758139_s_at	-0.64247	-0.635272	-0.653852	0.788511	0.705038	0.635272	0.000278135	7.03882e-06	-2.55526	-1.35347	2.55526	down	SDC1	6382
11749344_a_at	-0.672219	-0.556676	-0.487785	0.658184	0.514803	0.487785	0.000718943	0.000117423	-2.18225	-1.12582	2.18225	down	DHRS3	9249
11727871_at	0.77483	0.57997	0.886344	-0.748934	-0.710857	-0.57997	0.000815387	0.000158077	2.68881	1.42697	2.68881	up	PPM1K	152926
11723784_a_at	-0.621371	-0.496049	-0.560181	0.950988	0.879077	0.496048	0.00162054	0.000789839	-2.52201	-1.33457	2.52201	down	LIMCH1	22998
11723753_a_at	0.609234	0.746654	0.736068	-0.609234	-0.620153	-0.64408	0.000285745	8.23535e-06	2.49979	1.32181	2.49979	up	ZFAND2A	90637
11735269_x_at	0.442716	1.03966	0.841972	-0.442716	-0.580104	-0.549066	0.00291563	0.0019741	2.46015	1.29875	2.46015	up	SLC41A2	84102
11753308_s_at	0.453732	0.552594	0.731734	-0.692829	-0.817071	-0.453732	0.00160825	0.00077536	2.35202	1.2339	2.35202	up	ULBP2	154064 /// 353091 /// 80328
11740986_a_at	-0.53948	-0.873205	-0.788072	0.578732	0.699648	0.53948	0.00101936	0.00027148	-2.5307	-1.33954	2.5307	down	CD99L2	83692
11746223_a_at	0.701557	0.544626	0.566781	-0.641664	-0.544626	-0.603802	0.000425328	2.91323e-05	2.29902	1.20102	2.29902	up	JMJD1C	221037
11716151_a_at	-0.359452	-0.543699	-0.467769	0.712124	0.611587	0.359451	0.00186098	0.00098391	-2.02515	-1.01803	2.02515	down	PMEPA1	56937
11720067_a_at	0.385979	0.520763	0.562626	-0.652775	-0.385979	-0.713709	0.0015329	0.000704853	2.10518	1.07394	2.10518	up	APH1B	83464
11730053_a_at	1.45976	1.23142	0.681235	-0.896642	-0.681235	-0.831555	0.00220026	0.00129868	3.80338	1.92728	3.80338	up	SNX16	64089
11746554_a_at	-1.40772	-0.883358	-1.1178	1.15263	0.883358	1.13375	0.000946291	0.000231945	-4.57215	-2.19287	4.57215	down	LOC100505813	100505813 /// 6678
11719050_a_at	1.00203	1.1293	1.16156	-1.18974	-1.00203	-1.00632	0.000293723	1.04278e-05	4.48049	2.16366	4.48049	up	BTN2A1	11120
11758026_s_at	0.641629	0.4198	0.481606	-0.549055	-0.419799	-0.648037	0.00113047	0.000353191	2.07528	1.05331	2.07528	up	SLC35A5	55032
11728954_a_at	-0.794549	-0.853132	-1.15907	0.928052	1.1144	0.794549	0.000907893	0.000210337	-3.68394	-1.88125	3.68394	down	KITLG	4254
11748793_a_at	0.762023	1.18428	1.13735	-0.945896	-0.769216	-0.762023	0.000933261	0.000224828	3.614	1.85359	3.614	up	ASNS	440
11756679_a_at	-0.369565	-0.922829	-0.884934	0.369565	0.475102	0.422352	0.00418629	0.00316512	-2.21624	-1.14812	2.21624	down	ALDH3A2	224
11746917_s_at	-0.55954	-0.568771	-0.534338	0.726285	0.534337	0.609473	0.000436851	3.19449e-05	-2.26197	-1.17758	2.26197	down	ANXA8	244 /// 653145 /// 728113
11728141_at	-1.53006	-1.3838	-1.43055	1.48046	1.57425	1.3838	0.000214826	1.93955e-06	-7.60865	-2.92764	7.60865	down	SHISA2	387914
11754102_a_at	-1.04039	-0.519886	-0.45973	0.49453	0.45973	0.515486	0.00429921	0.00327177	-2.23961	-1.16325	2.23961	down	TMED3	23423
11726188_at	-0.806195	-1.03747	-1.06558	1.02106	1.23402	0.806195	0.000851194	0.000178554	-3.97284	-1.99017	3.97284	down	SHISA3	152573
11746988_a_at	0.748295	0.490257	0.521653	-0.731048	-0.490256	-0.584269	0.00115535	0.000377946	2.2793	1.18859	2.2793	up	TRDMT1	1787
11754184_a_at	-0.483104	-0.688368	-0.682856	0.483104	0.627961	0.503512	0.000773103	0.00014187	-2.22885	-1.1563	2.22885	down	ALDH1A3	220
11728694_a_at	0.638459	0.492209	0.562299	-0.49514	-0.492209	-0.503957	0.00031687	1.50855e-05	2.08699	1.06142	2.08699	up	LOC728802	728802 /// 9659
11728713_at	0.536327	0.37806	0.345016	-0.777427	-0.345016	-0.801031	0.00367157	0.00265568	2.08632	1.06096	2.08632	up	SEC22B	9554
11716153_a_at	0.640948	0.474184	0.544553	-0.583656	-0.474184	-0.841242	0.00139202	0.000569864	2.27561	1.18626	2.27561	up	PAFAH1B1	5048
11758893_at	-0.715519	-0.737872	-0.643843	0.934199	0.855139	0.643843	0.000626599	7.78744e-05	-2.84837	-1.51014	2.84837	down	MLXIP	22877
11741140_s_at	0.540275	0.394956	0.466302	-0.394956	-0.550288	-0.654563	0.00108929	0.000316443	2.00062	1.00045	2.00062	up	NEDD4L	23327
11726769_a_at	1.6491	1.38055	1.57601	-1.56816	-1.47744	-1.38055	0.000272982	6.35525e-06	8.05899	3.0106	8.05899	up	XAF1	54739
11728022_a_at	1.10148	0.640694	0.660754	-0.741978	-0.640694	-0.666157	0.00146537	0.000639137	2.79708	1.48392	2.79708	up	TMEM45A	55076
11715452_s_at	-0.467441	-0.799884	-0.789746	0.698907	0.474913	0.467441	0.00158286	0.000753014	-2.35019	-1.23278	2.35019	down	COL4A2	1284
11719747_a_at	-0.774998	-0.919148	-0.80043	1.00015	0.87533	0.774998	0.000412872	2.64107e-05	-3.28301	-1.71502	3.28301	down	NF2	4771
11728825_at	-0.747537	-0.807445	-0.755971	0.886252	0.747537	0.87325	0.000251712	4.77136e-06	-3.04406	-1.606	3.04406	down	TRNP1	388610
11717693_at	0.634545	0.575702	0.50413	-0.795405	-0.50413	-0.867848	0.0011623	0.000384882	2.45193	1.29392	2.45193	up	CEBPG	1054
11749510_a_at	0.401339	0.718569	0.711471	-0.522861	-0.401339	-0.470217	0.00144371	0.000621068	2.10711	1.07526	2.10711	up	SAMHD1	25939
11715751_a_at	-0.800102	-0.676638	-0.599168	0.879791	0.599168	0.685994	0.000805958	0.000154176	-2.66405	-1.41362	2.66405	down	DPYSL3	1809
11756026_x_at	-0.379578	-0.479235	-0.570315	0.379578	0.795858	0.430833	0.00299957	0.00205959	-2.01642	-1.0118	2.01642	down	DBI	1622
11763193_at	0.911661	0.665663	0.769	-0.754051	-0.665662	-0.8385	0.00055785	6.07417e-05	2.89757	1.53485	2.89757	up	GDPD1	284161
11718005_a_at	-0.49634	-0.583966	-0.553277	1.01293	0.49634	0.633764	0.00220026	0.00129952	-2.39309	-1.25887	2.39309	down	CDC25B	994
11731407_x_at	0.590569	0.965996	0.934789	-0.590569	-0.63572	-0.63029	0.00102766	0.0002795	2.73078	1.44931	2.73078	up	IFIT3	3437
11721874_at	0.782424	0.517951	0.544762	-0.724181	-0.517951	-0.750275	0.00110525	0.000331079	2.42701	1.27918	2.42701	up	IFIT2	3433
11756820_a_at	0.972478	0.85216	0.840515	-1.08954	-0.840514	-1.07726	0.000437884	3.21989e-05	3.70847	1.89082	3.70847	up	IFIT1	3434
11753661_a_at	-1.26296	-0.911657	-0.885809	0.906615	0.94291	0.885809	0.000663113	9.52937e-05	-3.81563	-1.93192	3.81563	down	ID1	3397
11726656_a_at	0.415322	0.633347	0.603849	-0.757494	-0.415322	-0.667085	0.00152095	0.000696491	2.241	1.16414	2.241	up	IFIT5	24138
11716663_a_at	1.12692	1.11842	1.08189	-1.40396	-1.08189	-1.60737	0.000658988	8.69746e-05	5.55383	2.47348	5.55383	up	GDF15	9518
11716180_at	0.572081	0.468804	0.534204	-0.515655	-0.468804	-0.600967	0.000414785	2.78064e-05	2.07557	1.0535	2.07557	up	VPS25	84313
11729123_a_at	-0.99787	-0.80468	-0.70732	0.70732	1.03548	0.934933	0.000853439	0.000180657	-3.31544	-1.7292	3.31544	down	RCN2	5955
11719899_at	2.06164	1.96954	1.83927	-1.95868	-1.83927	-2.05643	0.000206081	1.68302e-06	15.0145	3.90828	15.0145	up	C11orf96	387763
11737620_a_at	-0.507357	-0.578996	-0.606194	0.801863	0.507357	0.700574	0.000842677	0.000173183	-2.35237	-1.23411	2.35237	down	PRR16	51334
11755533_a_at	-0.675758	-0.709453	-0.79819	0.680184	0.797641	0.675758	0.000303329	1.16527e-05	-2.72388	-1.44566	2.72388	down	GPR125	166647
11754106_a_at	0.459282	1.08603	1.06814	-0.720866	-0.561622	-0.459283	0.0037273	0.00271444	2.73538	1.45174	2.73538	up	EFNA1	1942
11718655_s_at	0.634464	0.46069	0.411827	-0.724384	-0.411827	-0.652825	0.00152247	0.000697904	2.14158	1.09867	2.14158	up	CHMP5	51510
11730757_a_at	0.355809	0.505828	0.948492	-0.362408	-0.502151	-0.355809	0.00650456	0.00538393	2.01414	1.01017	2.01414	up	IL6ST	3572
11729750_a_at	-0.510908	-0.609279	-0.537993	0.510907	0.7265	0.5422	0.000669753	9.81758e-05	-2.21289	-1.14593	2.21289	down	LPAR1	1902
11754142_x_at	-1.14258	-1.04595	-1.06527	1.14824	1.09532	1.04595	0.000149276	8.04369e-07	-4.535	-2.1811	4.535	down	LOC100506248	100302285 /// 100422872 /// 100422885 /// 100506248 /// 5757 /// 728026
11724435_a_at	0.4846	0.626244	0.435269	-0.435269	-0.929287	-0.882463	0.00258384	0.00165129	2.40224	1.26438	2.40224	up	TPK1	27010
11743864_a_at	0.912641	0.691308	0.63782	-0.86404	-0.63782	-0.966272	0.000998185	0.000257091	2.96898	1.56997	2.96898	up	ATP2B1	490
11733494_a_at	0.621565	0.601061	0.551634	-0.551634	-0.597754	-0.69516	0.000308715	1.38312e-05	2.3074	1.20627	2.3074	up	N4BP2L2	10443
11752413_a_at	0.476896	0.605283	0.57587	-0.476896	-0.487517	-0.510362	0.000308715	1.28783e-05	2.06233	1.04427	2.06233	up	BAK1	578
11719143_x_at	0.545705	0.518916	0.434882	-0.748908	-0.434883	-0.610619	0.00112268	0.000344504	2.14053	1.09797	2.14053	up	INSIG2	51141
11732365_a_at	0.684472	0.504436	0.490549	-0.723258	-0.490549	-0.770386	0.00110632	0.000332443	2.33143	1.22122	2.33143	up	NT5C3	51251
11739068_a_at	0.551675	0.812347	0.401338	-0.401338	-0.441539	-0.40169	0.00203694	0.00114785	2.00459	1.00331	2.00459	up	KIFAP3	22920
11733423_x_at	-0.395157	-0.73945	-0.513008	0.508212	0.395157	0.550136	0.00157643	0.000743025	-2.04728	-1.03371	2.04728	down	CCBE1	147372
11718556_s_at	-0.45816	-0.616426	-0.542732	0.537931	0.629288	0.45816	0.000662308	8.80967e-05	-2.11535	-1.0809	2.11535	down	CREB3L2	64764
11722768_s_at	-0.583485	-0.604542	-0.444151	0.588639	0.53365	0.444151	0.000646147	8.39226e-05	-2.09392	-1.06621	2.09392	down	RAPGEF5	9771
11754243_a_at	-0.61194	-1.14846	-1.14024	0.804226	0.979664	0.61194	0.00192198	0.00103369	-3.39989	-1.76549	3.39989	down	H2AFX	3014
11716433_s_at	-0.758842	-0.741325	-0.809703	0.793236	0.741325	0.805417	0.000149276	6.74999e-07	-2.92807	-1.54995	2.92807	down	SCD5	79966
11721435_at	0.879417	0.969804	1.04055	-0.879417	-0.991209	-1.01256	0.000272982	6.53752e-06	3.79558	1.92432	3.79558	up	STC2	8614
11760254_at	0.734783	0.877273	0.881976	-0.786776	-0.734783	-0.796352	0.000272982	6.55596e-06	3.03981	1.60398	3.03981	up	IFI44	10561
11716071_s_at	0.628982	0.573018	0.571057	-0.571057	-0.623763	-0.591365	0.000182156	1.07327e-06	2.27586	1.18641	2.27586	up	PIM3	415116
11719702_a_at	-0.513264	-0.504822	-0.605023	0.670922	0.53113	0.504823	0.000536226	5.2656e-05	-2.15845	-1.10999	2.15845	down	FARP1	10160
11752781_s_at	0.45711	0.682137	0.604877	-0.675312	-0.45711	-0.536924	0.000964634	0.000243195	2.20049	1.13782	2.20049	up	TANK	10010
11725280_a_at	0.980754	0.486035	0.431149	-0.431149	-0.645659	-0.654574	0.00410145	0.00308455	2.31301	1.20977	2.31301	up	PRDM8	56978
11723420_s_at	0.604722	0.600657	0.644559	-1.01523	-0.600658	-0.882721	0.0010603	0.000297125	2.73117	1.44952	2.73117	up	BTF3L4	91408
11717301_at	-0.957431	-1.13914	-1.08094	0.960725	1.13563	0.957431	0.000308715	1.28081e-05	-4.21958	-2.0771	4.21958	down	TACSTD2	4070
11721996_a_at	0.681231	0.538471	0.492634	-0.604835	-0.492634	-0.741929	0.00090223	0.000208174	2.27192	1.18391	2.27192	up	PARP14	54625
11715520_at	-0.908045	-0.487047	-0.52251	0.618073	0.487047	0.487639	0.00206793	0.00117262	-2.2503	-1.17012	2.2503	down	MLEC	9761
11717582_a_at	-0.599146	-0.771307	-0.648789	0.663642	0.789828	0.599146	0.000549364	5.73179e-05	-2.56203	-1.35729	2.56203	down	RGCC	28984
11728694_a_at	0.638459	0.492209	0.562299	-0.49514	-0.492209	-0.503957	0.00031687	1.50855e-05	2.08699	1.06142	2.08699	up	PDE4DIP	728802 /// 9659
11717436_a_at	-0.508908	-0.706041	-0.587561	0.668011	0.702591	0.508907	0.000725536	0.00012003	-2.34135	-1.22734	2.34135	down	CDCA7L	55536
11724197_at	0.640558	0.61585	0.709365	-0.794953	-0.61585	-0.707233	0.00037036	2.06167e-05	2.56911	1.36127	2.56911	up	STC1	6781
11724821_a_at	-0.736647	-0.64237	-0.718452	0.795254	0.986668	0.64237	0.000749424	0.000130291	-2.84268	-1.50725	2.84268	down	NEK6	10783
11719885_a_at	-0.611784	-0.428277	-0.441761	0.731714	0.428277	0.746159	0.00151688	0.000694242	-2.18756	-1.12932	2.18756	down	KAZN	23254
11717935_a_at	-0.614646	-0.829076	-0.878461	0.665117	0.767845	0.614646	0.000663113	9.57123e-05	-2.7446	-1.4566	2.7446	down	ERMP1	79956
11722406_at	0.634175	0.539795	0.467745	-0.6047	-0.467745	-0.592429	0.000602569	7.12915e-05	2.14681	1.1022	2.14681	up	PFKFB4	5210
11734657_s_at	0.927409	0.610462	1.01822	-0.610462	-0.614844	-0.905409	0.00140272	0.000579678	2.95318	1.56227	2.95318	up	SLC2A14	144195 /// 6515
11721732_at	0.826761	0.913012	0.743016	-0.847116	-0.743017	-0.833549	0.000293723	1.00452e-05	3.10693	1.63549	3.10693	up	TMX3	54495
11723698_a_at	1.50189	1.02771	1.05951	-1.02771	-1.11252	-1.46461	0.00105851	0.000295384	5.27065	2.39798	5.27065	up	OAS3	4940
11719588_a_at	1.30604	1.732	1.80247	-1.31882	-1.37111	-1.30604	0.000525633	4.67434e-05	7.70341	2.9455	7.70341	up	OAS1	4938
11736135_at	0.636171	0.964782	0.920592	-0.636171	-0.694928	-0.775355	0.000803256	0.000153154	2.91332	1.54267	2.91332	up	OAS2	4939
11725332_a_at	0.966438	1.20588	0.809988	-0.809988	-0.877787	-0.869549	0.000663113	9.44342e-05	3.59637	1.84654	3.59637	up	CTSL1	1514
11719491_a_at	0.516698	0.883248	0.837271	-0.540689	-0.516698	-0.681588	0.00126407	0.000465301	2.50602	1.3254	2.50602	up	IFI35	3430
11751063_a_at	-0.491666	-0.583908	-0.588487	0.491667	0.65657	0.666076	0.000549364	5.73726e-05	-2.23373	-1.15946	2.23373	down	RAB40B	10966
11730169_s_at	0.606639	0.579291	0.488898	-0.581715	-0.488898	-0.602107	0.000384869	2.34783e-05	2.16723	1.11585	2.16723	up	SERINC3	10955
11726498_at	0.487602	0.414211	0.500918	-0.414211	-0.787899	-0.636372	0.00146797	0.000641784	2.11463	1.0804	2.11463	up	LIF	3976
11743536_at	-0.567312	-1.13764	-0.610285	0.567313	0.775687	0.642209	0.00269313	0.00176199	-2.70098	-1.43348	2.70098	down	VRK1	7443
11719487_a_at	0.58736	0.503846	0.428931	-0.428931	-0.570289	-0.635459	0.000816616	0.000159936	2.07284	1.05161	2.07284	up	LAMB3	3914
11723679_s_at	1.79413	1.49757	1.41629	-1.80883	-1.41629	-1.90354	0.000575965	6.37658e-05	9.70601	3.27888	9.70601	up	CD69	969
11742794_s_at	0.613089	0.431327	0.419557	-0.744841	-0.419557	-0.802793	0.00194283	0.00105537	2.2095	1.14372	2.2095	up	SBDSP1	155370 /// 51119
11716662_at	0.965561	0.684662	0.702316	-0.865448	-0.684663	-0.910141	0.000785525	0.000148108	3.0404	1.60426	3.0404	up	KIAA0247	9766
11725709_a_at	-0.451761	-0.586874	-0.448781	0.669772	1.07614	0.448781	0.00392643	0.0029159	-2.3414	-1.22737	2.3414	down	WDHD1	11169
11733799_a_at	0.613923	0.392756	0.441798	-0.532464	-0.392756	-0.695488	0.00158213	0.000749489	2.03223	1.02306	2.03223	up	SLC31A2	1318
11728745_at	-0.425157	-0.465521	-0.600038	0.665891	0.701037	0.425157	0.00120381	0.000420501	-2.13505	-1.09427	2.13505	down	C4orf46	201725
11724529_s_at	0.741654	0.439376	0.532692	-0.652892	-0.439376	-0.643641	0.0013469	0.000531078	2.21895	1.14988	2.21895	up	FBXO8	26269
11749809_a_at	-1.20778	-0.534581	-0.438549	0.493513	0.438549	0.585262	0.00853344	0.00740517	-2.35014	-1.23274	2.35014	down	PLAT	5327
11716094_a_at	0.367648	0.889692	0.875123	-0.367648	-0.551314	-0.54533	0.00375538	0.00274475	2.29567	1.19892	2.29567	up	KLF6	1316
11726432_a_at	-0.648906	-0.607886	-0.452743	0.593503	0.452743	0.471855	0.000752691	0.000131822	-2.108	-1.07588	2.108	down	OSBPL3	26031
11756293_a_at	0.522807	0.416043	0.524104	-0.706244	-0.416043	-0.442674	0.0013426	0.00052755	2.01294	1.0093	2.01294	up	UFSP2	55325
11742952_at	0.532323	0.464523	0.518798	-0.626734	-0.464523	-0.74623	0.000866805	0.000186313	2.17002	1.11771	2.17002	up	VIMP	55829
11744331_a_at	0.468319	1.12229	1.0987	-0.687683	-0.535293	-0.468318	0.00386225	0.00284913	2.75147	1.4602	2.75147	up	CFB	629
11719835_a_at	0.334576	0.742945	0.704776	-0.427219	-0.520243	-0.334576	0.00286388	0.00191825	2.02995	1.02145	2.02995	up	LGALS8	3964
11756952_a_at	-0.493196	-0.579175	-0.466028	0.523696	0.466028	0.54267	0.000324325	1.55168e-05	-2.03298	-1.0236	2.03298	down	TKT	7086
11740181_a_at	0.491495	0.538183	0.640128	-0.579894	-0.491495	-0.525585	0.000418037	2.81779e-05	2.12716	1.08893	2.12716	up	PTPN12	5782
11756025_a_at	-0.577844	-0.6918	-0.696737	0.588535	0.876982	0.577844	0.000929884	0.000222667	-2.52552	-1.33658	2.52552	down	S100A13	6284
11715893_s_at	0.523162	0.542428	0.530598	-0.689098	-0.523163	-0.707165	0.00047026	3.74612e-05	2.25304	1.17187	2.25304	up	IFI27	3429
11718998_x_at	-0.447662	-0.727541	-0.713788	0.521848	0.665571	0.447662	0.00125314	0.000455952	-2.25744	-1.17469	2.25744	down	DHFR	1719
11752387_a_at	0.422018	1.13959	0.952116	-0.565462	-0.540949	-0.422018	0.00461332	0.0035641	2.54451	1.34739	2.54451	up	ETS1	2113
11757721_s_at	0.752001	0.389836	0.610038	-0.585344	-0.443712	-0.389836	0.00179661	0.000928985	2.08049	1.05692	2.08049	up	CSRNP1	64651
11715733_a_at	-0.433239	-0.6314	-0.578727	0.568609	0.433238	0.524775	0.000726401	0.000121552	-2.08011	-1.05666	2.08011	down	NIPSNAP1	8508
11743406_x_at	0.394702	0.435544	0.530787	-0.794124	-0.394702	-0.652175	0.00186699	0.000990618	2.09557	1.06734	2.09557	up	C4orf34	201895
11742961_s_at	-0.924212	-1.02886	-0.608274	0.964976	0.910566	0.608274	0.00138398	0.00056235	-3.2081	-1.68172	3.2081	down	FAM43A	131583
11721754_x_at	0.453279	0.710305	0.636805	-0.673062	-0.453279	-0.50351	0.00112861	0.00035111	2.20903	1.14341	2.20903	up	ALG13	79868
11717886_a_at	0.712024	0.624804	0.656725	-0.624804	-0.683344	-0.738172	0.000254548	5.36725e-06	2.54316	1.34662	2.54316	up	PLAU	5328
11759005_a_at	0.913349	1.15164	1.3985	-0.913349	-0.985028	-1.19268	0.000852403	0.000180003	4.54678	2.18485	4.54678	up	C12orf39	80763
11739787_a_at	1.38156	0.909958	0.797086	-1.03712	-1.03507	-0.797087	0.00134875	0.00053338	3.96127	1.98596	3.96127	up	INS-IGF2	3481 /// 723961
11718180_s_at	0.385061	0.66776	0.698049	-0.611936	-0.385061	-0.516545	0.00164241	0.000804435	2.12599	1.08814	2.12599	up	FERMT2	10979
11755613_a_at	-0.460507	-0.658999	-0.797159	0.682957	0.460507	0.538818	0.00133365	0.000517367	-2.29684	-1.19965	2.29684	down	FERMT1	55612
11720045_a_at	0.54859	0.748591	0.781563	-0.614308	-0.548589	-0.556306	0.000614295	7.48504e-05	2.40491	1.26598	2.40491	up	DNAJC10	54431
11717542_a_at	0.610482	0.462029	0.502323	-0.597146	-0.462029	-0.591586	0.000586338	6.72141e-05	2.10701	1.0752	2.10701	up	NFKB1	4790
11720106_a_at	-0.538272	-1.09573	-0.900042	0.606828	0.748529	0.538273	0.00196496	0.00107377	-2.78155	-1.47589	2.78155	down	SLC26A2	1836
11759556_at	0.780564	0.78459	0.785049	-0.901006	-0.780564	-0.86493	0.000206081	1.37121e-06	3.09993	1.63223	3.09993	up	BLZF1	8548
11756072_s_at	0.643354	0.818108	0.965252	-0.680096	-0.780304	-0.643354	0.000725536	0.000119491	2.84841	1.51016	2.84841	up	SAA2	100528017 /// 6288 /// 6289
11756072_s_at	0.643354	0.818108	0.965252	-0.680096	-0.780304	-0.643354	0.000725536	0.000119491	2.84841	1.51016	2.84841	up	SAA1	100528017 /// 6288 /// 6289
11720257_a_at	0.549076	0.517651	0.430893	-0.489621	-0.430892	-0.609631	0.000662763	9.08481e-05	2.01287	1.00925	2.01287	up	TRAPPC6B	122553
11718464_s_at	-0.68831	-0.573085	-0.554426	0.718146	0.786596	0.554426	0.000662308	8.86672e-05	-2.4481	-1.29166	2.4481	down	NEURL1B	54492
11731181_a_at	1.07798	1.06047	1.02216	-1.11005	-1.02216	-1.14992	0.000149276	8.09181e-07	4.43085	2.14758	4.43085	up	EPSTI1	94240
11723987_a_at	-0.794266	-1.03596	-0.974611	0.974354	1.00545	0.794266	0.000514406	4.53424e-05	-3.62916	-1.85964	3.62916	down	NR2F2	7026
11755207_a_at	1.02083	0.557487	0.502147	-0.755639	-0.502147	-0.786903	0.00277913	0.00184183	2.59377	1.37505	2.59377	up	NT5E	4907
11715460_a_at	-0.729799	-0.79058	-0.708496	1.009	0.708496	0.733732	0.000663113	9.60108e-05	-2.94861	-1.56004	2.94861	down	DHCR24	1718
11715691_s_at	1.12248	0.630271	0.784978	-0.76614	-0.880103	-0.630271	0.00141184	0.000586733	3.04142	1.60475	3.04142	up	ZFP36	7538
11733000_at	0.984477	1.004	0.892837	-0.921006	-1.04246	-0.892837	0.000251712	4.80003e-06	3.76471	1.91254	3.76471	up	ICAM1	3383
11720057_a_at	-0.564262	-0.708412	-1.19895	0.768691	0.868013	0.564262	0.0027604	0.00182422	-2.94349	-1.55753	2.94349	down	POLR1D	51082
11723128_a_at	0.788804	0.508241	0.518059	-0.508241	-0.593631	-0.787175	0.00138398	0.000563019	2.35335	1.23472	2.35335	up	HERC6	55008
11755374_a_at	0.840918	0.475893	0.480868	-0.554356	-0.475893	-0.676021	0.00183551	0.000958205	2.24697	1.16798	2.24697	up	HERC5	51191
11758221_s_at	0.659039	1.09281	1.02736	-0.763101	-0.858336	-0.659039	0.00110235	0.000327355	3.21888	1.68656	3.21888	up	ARRDC3	57561
11719611_at	-0.439576	-0.869702	-0.718753	0.472356	0.623693	0.439575	0.00188457	0.00100567	-2.27819	-1.18789	2.27819	down	ADO	84890
11724143_s_at	0.821162	0.391241	0.570079	-0.391241	-0.407855	-0.433994	0.00221104	0.00131035	2.00721	1.00519	2.00721	up	RAB11FIP2	22841
11748694_x_at	0.417263	0.600966	0.47553	-0.704354	-0.549067	-0.417263	0.00123002	0.00044122	2.07745	1.05481	2.07745	up	RAB5A	5868
11720306_at	0.778495	0.661037	0.808093	-0.910641	-0.661037	-0.714965	0.000588366	6.78084e-05	2.85091	1.51142	2.85091	up	SERP1	27230
11749780_a_at	0.628665	0.563293	0.526831	-0.952425	-0.665391	-0.526831	0.00138398	0.000562614	2.44158	1.28781	2.44158	up	BCAT1	586
11754114_a_at	0.829959	1.15217	1.1989	-1.05453	-1.05197	-0.829959	0.000726401	0.00012144	4.11007	2.03916	4.11007	up	CXCL1	2919
11736570_a_at	0.603168	0.535765	0.525373	-0.651733	-0.525373	-0.589086	0.000308715	1.288e-05	2.20916	1.1435	2.20916	up	SLC39A14	23516
11728717_at	1.11625	1.48189	1.68429	-1.20763	-1.36357	-1.11625	0.000741245	0.000125997	6.30557	2.65663	6.30557	up	CXCL5	6374
11730049_at	0.671064	0.568294	0.618637	-0.92223	-0.568293	-1.05246	0.00139848	0.000576464	2.76445	1.46699	2.76445	up	CA13	100507258 /// 377677
11716417_a_at	-0.685687	-0.533496	-0.450236	0.532187	0.562973	0.450236	0.000800582	0.000152267	-2.10177	-1.0716	2.10177	down	UNG	7374
11728477_at	1.89324	1.83233	1.6318	-1.6318	-1.66632	-1.6474	0.000206081	1.72589e-06	10.81	3.43429	10.81	up	CXCL3	2921
11740401_s_at	0.856611	0.396217	0.504981	-0.572152	-0.396217	-0.652663	0.00299957	0.00205866	2.18295	1.12628	2.18295	up	THAP5	168451
11744127_at	1.63791	1.67562	1.64685	-1.66947	-1.811	-1.63791	0.000140876	4.1251e-07	10.2645	3.35959	10.2645	up	CXCL2	2920
11720206_s_at	1.01197	0.755849	0.729277	-0.952238	-0.729277	-0.987573	0.000773103	0.000141939	3.29907	1.72206	3.29907	up	CLDN12	9069
11724118_a_at	1.01756	0.818865	0.829742	-0.894584	-0.818865	-0.966272	0.000370383	2.09503e-05	3.43893	1.78196	3.43893	up	SAMD9L	219285
11721733_a_at	1.39606	1.25883	1.26177	-1.46961	-1.25883	-1.4019	0.00024886	4.02442e-06	6.41891	2.68233	6.41891	up	GCH1	2643
11723095_a_at	0.550043	0.529487	0.696608	-0.715457	-0.529486	-0.895124	0.0011559	0.000378958	2.47153	1.3054	2.47153	up	CYLD	1540
11715818_at	-0.652746	-1.18191	-0.824623	0.901888	0.682857	0.652746	0.0015587	0.000727594	-3.09998	-1.63226	3.09998	down	ZFP36L2	678
11742746_a_at	0.990316	0.78295	0.648725	-0.758898	-0.648725	-0.786173	0.000770853	0.000140369	2.90512	1.5386	2.90512	up	PLIN2	100509484 /// 123
11719644_a_at	-0.405232	-0.642563	-0.492401	0.469037	0.742564	0.405232	0.00196496	0.0010744	-2.07389	-1.05234	2.07389	down	GATAD2A	54815
11720745_a_at	0.894634	0.483469	0.678786	-0.483469	-0.516384	-0.593961	0.00141444	0.000589045	2.32447	1.2169	2.32447	up	BCL6	604
11721090_at	-0.667635	-1.19325	-0.894551	0.667635	0.862813	0.736509	0.00131637	0.000501665	-3.19127	-1.67413	3.19127	down	THBS1	7057
11728376_s_at	-0.910697	-0.976651	-0.866011	0.886987	1.22028	0.866011	0.000662308	8.88176e-05	-3.75518	-1.90888	3.75518	down	NMU	10874
11748687_s_at	0.487633	0.766982	0.693592	-0.637831	-0.487633	-0.503697	0.000965416	0.000243686	2.28541	1.19246	2.28541	up	CSNK1A1	1452
11730049_at	0.671064	0.568294	0.618637	-0.92223	-0.568293	-1.05246	0.00139848	0.000576464	2.76445	1.46699	2.76445	up	LOC100507258	100507258 /// 377677
11753850_x_at	-0.554134	-0.723592	-0.666282	0.620767	1.13481	0.554134	0.00265389	0.00172627	-2.67198	-1.41791	2.67198	down	COX7A2	1347
11722851_at	1.62927	0.990112	0.946073	-1.14724	-0.946074	-1.29796	0.00149264	0.000675085	4.98954	2.31891	4.98954	up	BIRC3	330
11726690_a_at	0.88839	1.09814	1.1452	-0.954246	-0.960558	-0.88839	0.000352912	1.77163e-05	3.94031	1.97831	3.94031	up	STAT1	6772
11717627_a_at	0.603785	0.65287	0.780001	-0.69696	-0.603785	-0.656872	0.000384869	2.28892e-05	2.51651	1.33142	2.51651	up	BIRC2	329
11725024_a_at	0.911231	1.15714	1.12028	-1.30374	-0.911231	-1.26946	0.000697325	0.000111263	4.67303	2.22436	4.67303	up	SOD2	100129518 /// 6648
11758382_s_at	0.601288	0.557133	0.527159	-0.572198	-0.527159	-0.680337	0.000371797	2.12934e-05	2.22698	1.15509	2.22698	up	ABCC9	10060
11718141_at	-0.871659	-1.10729	-1.03608	0.871659	1.15698	0.886134	0.000597794	6.97922e-05	-3.93565	-1.9766	3.93565	down	DKK1	22943
11739251_a_at	0.450541	0.584122	0.484241	-0.601805	-0.450541	-0.524177	0.000575965	6.40195e-05	2.04459	1.03181	2.04459	up	PSMD12	5718
11720222_at	0.871135	0.892209	1.0196	-1.26955	-0.871135	-1.19938	0.000671495	9.98618e-05	4.11532	2.041	4.11532	up	GFPT1	2673
11723854_at	1.45502	0.87454	1.02444	-1.17411	-0.874541	-1.26184	0.00124648	0.000450154	4.66377	2.2215	4.66377	up	SAMD9	54809
11721134_at	0.655659	0.530064	0.633612	-0.530064	-0.583508	-0.612567	0.000308715	1.32105e-05	2.26863	1.18182	2.26863	up	GFPT2	9945
11734804_a_at	-0.288506	-0.641153	-0.92062	0.420845	0.482965	0.288506	0.00725961	0.00612182	-2.01978	-1.0142	2.01978	down	KIF20B	9585
11715559_x_at	-0.795748	-0.589551	-0.638847	0.589551	0.754496	0.649386	0.000597794	6.98357e-05	-2.5301	-1.33919	2.5301	down	YWHAQ	10971
11758191_s_at	-0.60548	-0.80739	-0.758395	0.60548	1.06068	0.673732	0.00144347	0.000619798	-2.83573	-1.50372	2.83573	down	MEX3C	51320
11744481_s_at	-0.789985	-0.857735	-0.603979	0.65817	0.721018	0.603979	0.000597794	7.02714e-05	-2.66036	-1.41162	2.66036	down	OPN3	23596
11758048_s_at	-1.02605	-0.892117	-1.09743	0.907885	0.949905	0.892117	0.000273642	6.70723e-06	-3.78905	-1.92184	3.78905	down	THRB	7068
11733955_at	0.938671	0.956673	0.766092	-1.02297	-0.766092	-0.920231	0.000525633	4.91656e-05	3.45873	1.79024	3.45873	up	SLC22A15	55356
11754833_a_at	1.1695	0.834076	0.652692	-0.745965	-0.652692	-0.852552	0.00136033	0.000541504	3.10766	1.63583	3.10766	up	TLR2	7097
11724510_at	0.639641	0.449112	0.421078	-0.746805	-0.421078	-0.63112	0.00154563	0.000717353	2.14793	1.10294	2.14793	up	PMAIP1	5366
11722761_a_at	-0.474312	-0.629237	-0.723217	0.585727	0.619637	0.474313	0.000819255	0.000160646	-2.24827	-1.16881	2.24827	down	GATA2	2624
11728960_a_at	-1.02196	-1.46778	-1.2395	1.32972	1.02196	1.02723	0.000756505	0.000133591	-5.16721	-2.36938	5.16721	down	KRT80	144501
11742095_a_at	-0.455121	-0.66433	-0.566272	0.536072	0.629684	0.455121	0.000795383	0.000150903	-2.14682	-1.1022	2.14682	down	SCLY	100533179 /// 51540
11746391_a_at	0.442346	0.540208	0.831257	-0.724524	-0.442346	-0.549634	0.00208163	0.00118383	2.2607	1.17677	2.2607	up	C5orf28	64417
11754299_a_at	-1.03896	-0.39114	-0.637874	0.4374	0.39114	0.480013	0.00518222	0.00410865	-2.18179	-1.12551	2.18179	down	MIR4800	100616358 /// 10608
11716167_a_at	1.72367	1.82436	1.69282	-1.69282	-1.72367	-1.80476	0.000139054	2.93464e-07	11.2151	3.48737	11.2151	up	MX1	4599
11726479_a_at	1.30975	1.3677	1.44951	-1.30975	-1.46557	-1.61977	0.000285745	8.5189e-06	7.16358	2.84068	7.16358	up	MX2	4600
11748629_a_at	1.29949	1.37355	1.34721	-1.5258	-1.29949	-1.67997	0.000313625	1.46338e-05	7.16932	2.84184	7.16932	up	IFRD1	3475
11716424_a_at	-0.350183	-0.659204	-0.594278	0.532002	0.350183	0.542789	0.00171624	0.000866005	-2.01328	-1.00955	2.01328	down	PCDHGA12	26025 /// 5098 /// 56097 /// 56098 /// 56099 /// 56100 /// 56101 /// 56102 /// 56103 /// 56104 /// 56105 /// 56106 /// 56107 /// 56108 /// 56109 /// 56110 /// 56111 /// 56112 /// 56113 /// 56114 /// 8641 /// 9708
11719800_at	0.66695	0.486913	0.454967	-0.723728	-0.454967	-0.714943	0.00124476	0.000447971	2.2462	1.16749	2.2462	up	C6orf62	81688
11716424_a_at	-0.350183	-0.659204	-0.594278	0.532002	0.350183	0.542789	0.00171624	0.000866005	-2.01328	-1.00955	2.01328	down	PCDHGA10	26025 /// 5098 /// 56097 /// 56098 /// 56099 /// 56100 /// 56101 /// 56102 /// 56103 /// 56104 /// 56105 /// 56106 /// 56107 /// 56108 /// 56109 /// 56110 /// 56111 /// 56112 /// 56113 /// 56114 /// 8641 /// 9708
11737758_x_at	0.734843	0.627226	0.483855	-0.583058	-0.483855	-0.695031	0.000930301	0.00022329	2.30158	1.20262	2.30158	up	CARS	833
11716424_a_at	-0.350183	-0.659204	-0.594278	0.532002	0.350183	0.542789	0.00171624	0.000866005	-2.01328	-1.00955	2.01328	down	PCDHGA11	26025 /// 5098 /// 56097 /// 56098 /// 56099 /// 56100 /// 56101 /// 56102 /// 56103 /// 56104 /// 56105 /// 56106 /// 56107 /// 56108 /// 56109 /// 56110 /// 56111 /// 56112 /// 56113 /// 56114 /// 8641 /// 9708
11758499_s_at	-0.40676	-0.898515	-0.888729	0.534838	0.647865	0.40676	0.00297706	0.00203475	-2.39688	-1.26116	2.39688	down	DTL	51514
11717561_s_at	0.759283	0.458233	0.432734	-0.456512	-0.432734	-0.612046	0.00177096	0.000908294	2.07127	1.05051	2.07127	up	DTX3L	151636
11730096_a_at	1.32927	0.905156	0.662067	-0.89268	-0.662067	-0.76779	0.00196644	0.00107758	3.3396	1.73968	3.3396	up	BCL2A1	597
11756400_a_at	-0.57819	-0.475701	-0.520618	0.4757	0.584298	0.500052	0.000357327	1.9153e-05	-2.06316	-1.04485	2.06316	down	QDPR	5860
11744226_a_at	0.795845	0.885805	0.704012	-1.19188	-0.704012	-0.853076	0.00114539	0.00036902	3.27511	1.71154	3.27511	up	SPA17	53340
11725024_a_at	0.911231	1.15714	1.12028	-1.30374	-0.911231	-1.26946	0.000697325	0.000111263	4.67303	2.22436	4.67303	up	LOC100129518	100129518 /// 6648
11740362_a_at	-0.69629	-0.856418	-0.637165	0.867698	0.754099	0.637165	0.000663113	9.18629e-05	-2.79519	-1.48294	2.79519	down	FOXN3	1112
11755643_a_at	-0.661178	-0.830329	-0.804462	0.71716	0.838388	0.661178	0.000460671	3.49148e-05	-2.83674	-1.50423	2.83674	down	TNS3	64759
11736582_a_at	0.896259	0.782654	0.667462	-0.748642	-0.667462	-0.864812	0.00055785	6.06044e-05	2.91285	1.54243	2.91285	up	TRIM36	55521
11732915_a_at	0.652964	0.46319	0.485217	-0.483763	-0.463678	-0.46319	0.000620227	7.62637e-05	2.00555	1.004	2.00555	up	KCNT2	343450
11746917_s_at	-0.55954	-0.568771	-0.534338	0.726285	0.534337	0.609473	0.000436851	3.19449e-05	-2.26197	-1.17758	2.26197	down	ANXA8L1	244 /// 653145 /// 728113
11731099_a_at	-0.482876	-0.510604	-0.508459	0.617003	0.822434	0.482876	0.00109845	0.000324975	-2.20598	-1.14142	2.20598	down	C6orf108	10591
11758318_s_at	-0.370466	-0.548037	-0.660057	0.529546	0.611625	0.370466	0.00155773	0.000726547	-2.04212	-1.03007	2.04212	down	CSTB	1476
11724236_a_at	0.534382	0.555626	0.48872	-0.638633	-0.48872	-0.623271	0.000414728	2.75277e-05	2.15813	1.10978	2.15813	up	RIPK2	8767
11746917_s_at	-0.55954	-0.568771	-0.534338	0.726285	0.534337	0.609473	0.000436851	3.19449e-05	-2.26197	-1.17758	2.26197	down	ANXA8L2	244 /// 653145 /// 728113
11741911_a_at	0.871146	0.986907	1.00551	-1.173	-0.871147	-0.892622	0.000536226	5.30034e-05	3.81966	1.93344	3.81966	up	GBP3	2635
11752930_a_at	1.13142	0.957034	0.806403	-0.944994	-0.806403	-0.977733	0.000575965	6.36965e-05	3.66716	1.87466	3.66716	up	GBP1	2633
11757744_s_at	-0.657593	-0.818245	-0.732934	0.679348	0.760525	0.657593	0.000308715	1.37466e-05	-2.70459	-1.43541	2.70459	down	FAM171A1	221061
11715584_a_at	-0.404371	-0.603014	-0.612225	0.404371	0.547616	0.433822	0.000962148	0.000241501	-2.00251	-1.00181	2.00251	down	CAV1	857
11724346_a_at	1.16199	0.795244	0.748931	-0.983944	-0.748931	-0.963404	0.00102847	0.000281182	3.48417	1.80082	3.48417	up	IFIH1	64135
11715487_a_at	0.555626	0.672621	0.856284	-0.672027	-0.753875	-0.555626	0.000898987	0.000205521	2.5586	1.35535	2.5586	up	MCL1	4170
11754697_a_at	0.381326	0.616086	0.552154	-0.637376	-0.381326	-0.518084	0.00136033	0.000541429	2.0403	1.02878	2.0403	up	ANAPC13	25847
11756547_a_at	-0.3701	-0.566033	-0.64694	0.583631	0.486148	0.3701	0.00142934	0.000606716	-2.01063	-1.00765	2.01063	down	CLU	1191
11734725_a_at	1.00665	0.79325	0.826646	-1.06424	-0.79325	-1.06622	0.000630447	7.94931e-05	3.60522	1.85009	3.60522	up	PNPT1	87178
11719562_at	-0.716546	-0.918926	-0.94333	0.719592	0.760278	0.716546	0.000412872	2.65228e-05	-3.01413	-1.59174	3.01413	down	SOX4	6659
11729658_a_at	1.30651	1.22426	1.06569	-1.2214	-1.06569	-1.43407	0.000508789	4.47274e-05	5.42345	2.43921	5.42345	up	SP110	3431
11724210_at	0.512896	0.450031	0.694804	-0.562976	-0.450031	-0.493562	0.000887626	0.000195181	2.07738	1.05477	2.07738	up	LMAN1	3998
11720448_at	-0.948596	-0.827656	-0.617615	0.716232	0.665768	0.617615	0.000749424	0.000130501	-2.75967	-1.46449	2.75967	down	SOX9	6662
11737219_a_at	-0.745555	-1.12189	-1.3518	0.745555	1.10471	0.828016	0.00151301	0.000691425	-3.9064	-1.96584	3.9064	down	ITGB1	3688
11723105_at	2.27694	1.9461	1.98377	-2.00777	-2.01778	-1.9461	0.000222253	2.87678e-06	16.6735	4.05949	16.6735	up	CMPK2	129607
11759151_at	-0.661402	-0.883892	-0.828272	0.908977	1.13313	0.661403	0.0011437	0.000367935	-3.23185	-1.69236	3.23185	down	SPC24	147841
11726895_a_at	0.819937	0.88947	0.837186	-0.977971	-0.919924	-0.819937	0.00024886	4.14676e-06	3.37481	1.75481	3.37481	up	IRAK3	11213
11742923_a_at	0.337547	0.855011	0.642601	-0.538922	-0.337547	-0.520395	0.0037495	0.00273767	2.11014	1.07734	2.11014	up	LAPTM5	7805
11745972_x_at	-0.848981	-0.470431	-0.501008	0.743336	0.549922	0.47043	0.00211147	0.00121374	-2.28898	-1.1947	2.28898	down	EIF3B	8662
11722705_at	0.781908	0.519977	0.60694	-0.962002	-0.519977	-1.01812	0.00199923	0.00110869	2.76953	1.46964	2.76953	up	B3GNT5	100505668 /// 84002
11722429_s_at	-0.460879	-0.571854	-0.770901	0.624644	0.460879	0.680325	0.00123942	0.000445758	-2.28125	-1.18983	2.28125	down	PPL	5493
11728379_at	0.996199	0.254584	0.714478	-0.410448	-0.396997	-0.254584	0.011544	0.0104231	2.01265	1.0091	2.01265	up	EFCAB2	84288
11754337_s_at	0.668797	0.622516	0.688911	-0.622516	-0.852284	-0.742176	0.000460671	3.53287e-05	2.63731	1.39907	2.63731	up	NDRG1	10397
11747337_x_at	-0.707393	-0.553735	-0.549052	0.549052	0.749149	0.587684	0.000685711	0.00010571	-2.34896	-1.23202	2.34896	down	EIF3I	8668
11739534_a_at	-0.599539	-0.746174	-0.690816	0.808689	0.699501	0.599539	0.000525633	4.8463e-05	-2.60525	-1.38142	2.60525	down	FN1	2335
11721632_a_at	-0.80527	-0.834558	-0.822041	0.902918	0.864414	0.80527	0.000140876	5.82528e-07	-3.20019	-1.67816	3.20019	down	TMEM97	27346
11724848_a_at	-0.546062	-0.491379	-0.428254	0.428255	0.761488	0.602945	0.00123068	0.000441746	-2.12303	-1.08613	2.12303	down	DIXDC1	85458
11754241_a_at	0.460295	0.683036	0.583269	-0.697906	-0.460295	-0.467894	0.00115827	0.000381358	2.1698	1.11756	2.1698	up	ATAD1	84896
11727407_at	0.836425	0.630805	0.767911	-0.770254	-0.630806	-0.739999	0.000474103	3.86613e-05	2.74867	1.45873	2.74867	up	PLEKHA3	65977
11733252_a_at	-0.534629	-0.611313	-0.708932	0.798374	0.834882	0.534629	0.00095086	0.000234948	-2.53313	-1.34092	2.53313	down	UACA	55075
11725574_a_at	1.36993	0.63405	0.504225	-0.535789	-0.504225	-0.765249	0.00811662	0.00697317	2.70911	1.43782	2.70911	up	NEDD4	4734
11743151_a_at	0.504779	0.624299	0.520406	-0.504779	-0.799301	-0.890818	0.0012711	0.000469736	2.43085	1.28146	2.43085	up	GLS	2744
11724259_at	0.657301	0.4287	0.540537	-0.588516	-0.428699	-0.529331	0.000890265	0.000196811	2.0816	1.05769	2.0816	up	COQ10B	80219
11762533_a_at	0.66578	1.00331	1.0005	-0.985995	-1.10111	-0.66578	0.00126021	0.000461551	3.50033	1.80749	3.50033	up	RAP1A	RAP1A
11736048_at	0.49746	0.734157	0.548295	-0.49746	-0.566388	-0.696723	0.000921613	0.000219079	2.26602	1.18016	2.26602	up	ANTXR2	118429
11724222_at	0.496103	0.602294	0.690527	-0.815316	-0.496103	-0.559659	0.00119427	0.000411507	2.32947	1.22	2.32947	up	YIPF4	84272
11763585_s_at	-0.564389	-0.620191	-0.639123	0.696358	0.806711	0.564389	0.00055785	6.07268e-05	-2.45727	-1.29705	2.45727	down	TMPO	7112
11717419_a_at	0.907516	0.680396	0.626735	-0.7516	-0.626735	-0.692914	0.000685711	0.000106144	2.69191	1.42863	2.69191	up	DNAL1	83544
11721336_at	-0.78009	-0.988202	-0.923777	0.952511	0.78009	0.819576	0.000412872	2.6797e-05	-3.35912	-1.74808	3.35912	down	LDOC1	23641
11722705_at	0.781908	0.519977	0.60694	-0.962002	-0.519977	-1.01812	0.00199923	0.00110869	2.76953	1.46964	2.76953	up	LOC100505668	100505668 /// 84002
11718986_a_at	1.01278	1.12811	1.09515	-1.08488	-1.03675	-1.01278	0.000149276	7.78012e-07	4.35746	2.12349	4.35746	up	IFI6	2537
11743110_at	1.25643	1.17279	1.18725	-1.30234	-1.17279	-1.40186	0.00024886	3.93187e-06	5.64831	2.49782	5.64831	up	NAMPT	10135
11715501_s_at	-0.427842	-0.803271	-0.964668	0.488058	0.671358	0.427842	0.00291267	0.00196922	-2.39664	-1.26101	2.39664	down	IGFBP7	3490
11716424_a_at	-0.350183	-0.659204	-0.594278	0.532002	0.350183	0.542789	0.00171624	0.000866005	-2.01328	-1.00955	2.01328	down	PCDHGA9	26025 /// 5098 /// 56097 /// 56098 /// 56099 /// 56100 /// 56101 /// 56102 /// 56103 /// 56104 /// 56105 /// 56106 /// 56107 /// 56108 /// 56109 /// 56110 /// 56111 /// 56112 /// 56113 /// 56114 /// 8641 /// 9708
11743129_at	-0.700121	-0.873213	-0.757528	0.700122	0.961834	0.85858	0.00055785	6.03659e-05	-3.06765	-1.61713	3.06765	down	SORL1	6653
11716424_a_at	-0.350183	-0.659204	-0.594278	0.532002	0.350183	0.542789	0.00171624	0.000866005	-2.01328	-1.00955	2.01328	down	PCDHGA8	26025 /// 5098 /// 56097 /// 56098 /// 56099 /// 56100 /// 56101 /// 56102 /// 56103 /// 56104 /// 56105 /// 56106 /// 56107 /// 56108 /// 56109 /// 56110 /// 56111 /// 56112 /// 56113 /// 56114 /// 8641 /// 9708
11716424_a_at	-0.350183	-0.659204	-0.594278	0.532002	0.350183	0.542789	0.00171624	0.000866005	-2.01328	-1.00955	2.01328	down	PCDHGA7	26025 /// 5098 /// 56097 /// 56098 /// 56099 /// 56100 /// 56101 /// 56102 /// 56103 /// 56104 /// 56105 /// 56106 /// 56107 /// 56108 /// 56109 /// 56110 /// 56111 /// 56112 /// 56113 /// 56114 /// 8641 /// 9708
11716424_a_at	-0.350183	-0.659204	-0.594278	0.532002	0.350183	0.542789	0.00171624	0.000866005	-2.01328	-1.00955	2.01328	down	PCDHGA6	26025 /// 5098 /// 56097 /// 56098 /// 56099 /// 56100 /// 56101 /// 56102 /// 56103 /// 56104 /// 56105 /// 56106 /// 56107 /// 56108 /// 56109 /// 56110 /// 56111 /// 56112 /// 56113 /// 56114 /// 8641 /// 9708
11716424_a_at	-0.350183	-0.659204	-0.594278	0.532002	0.350183	0.542789	0.00171624	0.000866005	-2.01328	-1.00955	2.01328	down	PCDHGA5	26025 /// 5098 /// 56097 /// 56098 /// 56099 /// 56100 /// 56101 /// 56102 /// 56103 /// 56104 /// 56105 /// 56106 /// 56107 /// 56108 /// 56109 /// 56110 /// 56111 /// 56112 /// 56113 /// 56114 /// 8641 /// 9708
11716424_a_at	-0.350183	-0.659204	-0.594278	0.532002	0.350183	0.542789	0.00171624	0.000866005	-2.01328	-1.00955	2.01328	down	PCDHGA4	26025 /// 5098 /// 56097 /// 56098 /// 56099 /// 56100 /// 56101 /// 56102 /// 56103 /// 56104 /// 56105 /// 56106 /// 56107 /// 56108 /// 56109 /// 56110 /// 56111 /// 56112 /// 56113 /// 56114 /// 8641 /// 9708
11716424_a_at	-0.350183	-0.659204	-0.594278	0.532002	0.350183	0.542789	0.00171624	0.000866005	-2.01328	-1.00955	2.01328	down	PCDHGA3	26025 /// 5098 /// 56097 /// 56098 /// 56099 /// 56100 /// 56101 /// 56102 /// 56103 /// 56104 /// 56105 /// 56106 /// 56107 /// 56108 /// 56109 /// 56110 /// 56111 /// 56112 /// 56113 /// 56114 /// 8641 /// 9708
11716424_a_at	-0.350183	-0.659204	-0.594278	0.532002	0.350183	0.542789	0.00171624	0.000866005	-2.01328	-1.00955	2.01328	down	PCDHGA2	26025 /// 5098 /// 56097 /// 56098 /// 56099 /// 56100 /// 56101 /// 56102 /// 56103 /// 56104 /// 56105 /// 56106 /// 56107 /// 56108 /// 56109 /// 56110 /// 56111 /// 56112 /// 56113 /// 56114 /// 8641 /// 9708
11719863_a_at	-0.890672	-0.484543	-0.681605	0.622755	0.484543	0.625268	0.00138139	0.000559003	-2.40016	-1.26313	2.40016	down	TTLL12	23170
11716424_a_at	-0.350183	-0.659204	-0.594278	0.532002	0.350183	0.542789	0.00171624	0.000866005	-2.01328	-1.00955	2.01328	down	PCDHGA1	26025 /// 5098 /// 56097 /// 56098 /// 56099 /// 56100 /// 56101 /// 56102 /// 56103 /// 56104 /// 56105 /// 56106 /// 56107 /// 56108 /// 56109 /// 56110 /// 56111 /// 56112 /// 56113 /// 56114 /// 8641 /// 9708
11751170_a_at	-1.04841	-1.11661	-0.800125	0.85681	1.01502	0.800125	0.000646147	8.40616e-05	-3.67829	-1.87903	3.67829	down	BZW2	28969
11723110_at	0.671121	0.433572	0.450583	-0.509358	-0.433572	-0.66951	0.00133444	0.000517988	2.07902	1.05591	2.07902	up	PLEKHB2	55041
11716424_a_at	-0.350183	-0.659204	-0.594278	0.532002	0.350183	0.542789	0.00171624	0.000866005	-2.01328	-1.00955	2.01328	down	PCDHGB1	26025 /// 5098 /// 56097 /// 56098 /// 56099 /// 56100 /// 56101 /// 56102 /// 56103 /// 56104 /// 56105 /// 56106 /// 56107 /// 56108 /// 56109 /// 56110 /// 56111 /// 56112 /// 56113 /// 56114 /// 8641 /// 9708
11758060_s_at	0.872624	0.557636	0.576456	-0.860025	-0.557636	-0.899379	0.00145416	0.000631289	2.71557	1.44125	2.71557	up	PCGF5	84333
11742794_s_at	0.613089	0.431327	0.419557	-0.744841	-0.419557	-0.802793	0.00194283	0.00105537	2.2095	1.14372	2.2095	up	SBDS	155370 /// 51119
11743367_a_at	-1.0412	-0.844022	-0.625047	0.625047	0.67508	0.629152	0.000998185	0.000258737	-2.78919	-1.47985	2.78919	down	PLCB4	5332
11731632_s_at	0.567353	0.924389	0.914775	-0.770137	-0.567353	-0.772946	0.00115373	0.000375783	2.83953	1.50565	2.83953	up	LOC392288	392288 /// 81631
11728362_s_at	0.915846	0.613563	0.655677	-0.63751	-0.613563	-0.677226	0.000772731	0.000141506	2.58673	1.37113	2.58673	up	KLHL28	54813
11739828_s_at	-0.554665	-0.768507	-0.751238	0.775271	0.677437	0.554666	0.000749424	0.000130703	-2.56791	-1.36059	2.56791	down	CYS1	192668
11715898_a_at	0.377482	0.392142	0.484735	-0.377482	-0.950796	-0.713816	0.00393721	0.0029304	2.14179	1.09882	2.14179	up	TNIP1	10318
11733240_at	1.33415	0.810974	0.841545	-0.956047	-0.810974	-1.20899	0.00146722	0.000640417	3.96566	1.98756	3.96566	up	IRAK2	3656
11744673_a_at	1.22525	0.755362	0.754203	-1.00955	-0.908867	-0.754203	0.00129486	0.000484925	3.48819	1.80248	3.48819	up	SP100	6672
11728851_s_at	1.3349	0.947276	0.947276	-0.9996	-0.947276	-1.07844	0.000678516	0.000101732	4.24252	2.08492	4.24252	up	RAB39B	116442
11754892_x_at	-0.458113	-0.767066	-0.640101	0.458113	0.791863	0.46571	0.00198342	0.00109368	-2.28732	-1.19366	2.28732	down	LEPREL4	10609
11716424_a_at	-0.350183	-0.659204	-0.594278	0.532002	0.350183	0.542789	0.00171624	0.000866005	-2.01328	-1.00955	2.01328	down	PCDHGB7	26025 /// 5098 /// 56097 /// 56098 /// 56099 /// 56100 /// 56101 /// 56102 /// 56103 /// 56104 /// 56105 /// 56106 /// 56107 /// 56108 /// 56109 /// 56110 /// 56111 /// 56112 /// 56113 /// 56114 /// 8641 /// 9708
11716424_a_at	-0.350183	-0.659204	-0.594278	0.532002	0.350183	0.542789	0.00171624	0.000866005	-2.01328	-1.00955	2.01328	down	PCDHGB6	26025 /// 5098 /// 56097 /// 56098 /// 56099 /// 56100 /// 56101 /// 56102 /// 56103 /// 56104 /// 56105 /// 56106 /// 56107 /// 56108 /// 56109 /// 56110 /// 56111 /// 56112 /// 56113 /// 56114 /// 8641 /// 9708
11753915_a_at	1.05855	0.520001	0.663682	-0.520001	-0.588503	-0.697788	0.0022381	0.00133692	2.54825	1.34951	2.54825	up	SEL1L3	23231
11759119_at	0.548018	0.35074	0.498354	-0.713529	-0.35074	-0.803026	0.00288091	0.00193834	2.12599	1.08814	2.12599	up	TBCEL	219899
11746594_a_at	-0.933563	-0.4912	-0.494383	0.560901	0.4912	0.535021	0.00231637	0.00140249	-2.24818	-1.16876	2.24818	down	MCM2	4171
11749589_x_at	0.541393	0.490307	0.603741	-0.560154	-0.72096	-0.490306	0.000710518	0.000115378	2.19713	1.13562	2.19713	up	CTSS	1520
11723813_at	-0.479477	-0.717001	-0.579066	0.550574	0.479476	0.514827	0.000683037	0.000103671	-2.15368	-1.10681	2.15368	down	ARHGAP29	9411
11716424_a_at	-0.350183	-0.659204	-0.594278	0.532002	0.350183	0.542789	0.00171624	0.000866005	-2.01328	-1.00955	2.01328	down	PCDHGB3	26025 /// 5098 /// 56097 /// 56098 /// 56099 /// 56100 /// 56101 /// 56102 /// 56103 /// 56104 /// 56105 /// 56106 /// 56107 /// 56108 /// 56109 /// 56110 /// 56111 /// 56112 /// 56113 /// 56114 /// 8641 /// 9708
11749478_a_at	-0.760548	-0.48701	-0.536576	0.601324	0.527698	0.48701	0.000949928	0.000234383	-2.19373	-1.13339	2.19373	down	MCM3	4172
11716424_a_at	-0.350183	-0.659204	-0.594278	0.532002	0.350183	0.542789	0.00171624	0.000866005	-2.01328	-1.00955	2.01328	down	PCDHGB2	26025 /// 5098 /// 56097 /// 56098 /// 56099 /// 56100 /// 56101 /// 56102 /// 56103 /// 56104 /// 56105 /// 56106 /// 56107 /// 56108 /// 56109 /// 56110 /// 56111 /// 56112 /// 56113 /// 56114 /// 8641 /// 9708
11743692_a_at	-0.799712	-0.895888	-0.68652	0.894831	0.749655	0.686521	0.000536226	5.37825e-05	-2.97119	-1.57104	2.97119	down	MCM4	4173
11716424_a_at	-0.350183	-0.659204	-0.594278	0.532002	0.350183	0.542789	0.00171624	0.000866005	-2.01328	-1.00955	2.01328	down	PCDHGB5	26025 /// 5098 /// 56097 /// 56098 /// 56099 /// 56100 /// 56101 /// 56102 /// 56103 /// 56104 /// 56105 /// 56106 /// 56107 /// 56108 /// 56109 /// 56110 /// 56111 /// 56112 /// 56113 /// 56114 /// 8641 /// 9708
11716424_a_at	-0.350183	-0.659204	-0.594278	0.532002	0.350183	0.542789	0.00171624	0.000866005	-2.01328	-1.00955	2.01328	down	PCDHGB4	26025 /// 5098 /// 56097 /// 56098 /// 56099 /// 56100 /// 56101 /// 56102 /// 56103 /// 56104 /// 56105 /// 56106 /// 56107 /// 56108 /// 56109 /// 56110 /// 56111 /// 56112 /// 56113 /// 56114 /// 8641 /// 9708
11754998_a_at	0.70965	0.490312	0.443215	-0.637491	-0.443215	-0.638592	0.00121697	0.000431087	2.17471	1.12082	2.17471	up	MCTP1	79772
11721243_a_at	0.506463	0.484192	0.433928	-0.551306	-0.433928	-0.599779	0.000525633	4.83535e-05	2.00444	1.0032	2.00444	up	LAP3	51056
11740393_at	0.574383	0.663616	0.443117	-0.498661	-0.492393	-0.443117	0.000669477	9.76368e-05	2.05399	1.03843	2.05399	up	TNFRSF9	3604
11742278_a_at	1.0605	0.812738	1.08506	-1.12091	-0.812738	-1.06725	0.000683037	0.000103261	3.96246	1.9864	3.96246	up	CTH	1491
11719613_a_at	0.756215	0.392262	0.559819	-0.498429	-0.392262	-0.642694	0.00196217	0.00107149	2.11486	1.08056	2.11486	up	LARP4	113251
11744995_s_at	-0.538649	-0.58218	-0.587862	0.739544	0.841934	0.538649	0.000783516	0.000146251	-2.42212	-1.27627	2.42212	down	PANK1	53354
11726369_at	1.13497	0.784261	0.773082	-1.10318	-0.773082	-1.09342	0.00106776	0.000301849	3.6995	1.88733	3.6995	up	GRIK1-AS2	100379661 /// 571
11720335_s_at	-0.502169	-0.731319	-0.761149	0.668881	0.781079	0.502169	0.00111162	0.000334785	-2.48904	-1.31559	2.48904	down	ZMIZ1	57178
11729163_a_at	0.411282	0.488363	0.44605	-0.761407	-0.411282	-0.693505	0.00143448	0.000612942	2.10035	1.07063	2.10035	up	BTG3	10950
11728936_at	-0.490577	-0.477752	-0.567839	0.570951	0.597002	0.477751	0.00037036	2.06902e-05	-2.08583	-1.06062	2.08583	down	C11orf41	25758
11720647_a_at	-0.600812	-0.631305	-0.519368	0.563676	0.571505	0.519368	0.000275314	6.82574e-06	-2.19671	-1.13534	2.19671	down	BUB1B	701
11727805_a_at	0.82752	0.45142	0.519545	-0.721676	-0.45142	-0.678949	0.00193176	0.0010434	2.32438	1.21684	2.32438	up	UBE2W	55284
11758391_s_at	-0.340427	-0.871209	-0.719023	0.400039	0.424009	0.340427	0.00396253	0.00295958	-2.04445	-1.03171	2.04445	down	ZADH2	284273
11717738_at	-0.683646	-0.447882	-0.474387	0.500357	0.447882	0.519058	0.000875022	0.000189729	-2.03412	-1.0244	2.03412	down	PCYOX1	51449
11718164_at	0.801467	0.543027	0.552531	-0.701887	-0.543027	-0.797859	0.00107471	0.000309013	2.48503	1.31327	2.48503	up	PPP1R15B	84919
11734669_at	0.56704	0.443868	0.498558	-0.443868	-0.477638	-0.6808	0.00093566	0.000226252	2.05232	1.03726	2.05232	up	KPNA1	3836
11730553_a_at	0.360538	0.59491	0.72425	-0.561881	-0.360538	-0.397898	0.00214894	0.00124895	2.00001	1.00001	2.00001	up	TMED7-TICAM2	100302736 /// 353376
11732111_a_at	-0.503546	-0.62974	-0.54046	0.503546	0.545141	0.634564	0.000435776	3.16331e-05	-2.17196	-1.119	2.17196	down	TNFRSF21	27242
11759562_a_at	0.605034	0.500794	0.554643	-0.687508	-0.500794	-0.562596	0.000536226	5.40902e-05	2.19942	1.13712	2.19942	up	PPP4R2	151987
11721577_at	1.29237	1.31651	1.28158	-1.29237	-1.28158	-1.35462	6.05579e-05	5.07174e-08	6.08959	2.60634	6.08959	up	TNF	7124
11716424_a_at	-0.350183	-0.659204	-0.594278	0.532002	0.350183	0.542789	0.00171624	0.000866005	-2.01328	-1.00955	2.01328	down	PCDHGC5	26025 /// 5098 /// 56097 /// 56098 /// 56099 /// 56100 /// 56101 /// 56102 /// 56103 /// 56104 /// 56105 /// 56106 /// 56107 /// 56108 /// 56109 /// 56110 /// 56111 /// 56112 /// 56113 /// 56114 /// 8641 /// 9708
11719811_a_at	0.453394	0.530251	0.600555	-0.561355	-0.453394	-0.506371	0.000479022	3.96269e-05	2.04927	1.03511	2.04927	up	TRIB3	57761
11739217_a_at	0.416136	0.79127	0.761524	-0.494938	-0.616758	-0.416137	0.00183215	0.000956019	2.24325	1.16559	2.24325	up	RSAD2	91543
11716424_a_at	-0.350183	-0.659204	-0.594278	0.532002	0.350183	0.542789	0.00171624	0.000866005	-2.01328	-1.00955	2.01328	down	PCDHGC4	26025 /// 5098 /// 56097 /// 56098 /// 56099 /// 56100 /// 56101 /// 56102 /// 56103 /// 56104 /// 56105 /// 56106 /// 56107 /// 56108 /// 56109 /// 56110 /// 56111 /// 56112 /// 56113 /// 56114 /// 8641 /// 9708
11716424_a_at	-0.350183	-0.659204	-0.594278	0.532002	0.350183	0.542789	0.00171624	0.000866005	-2.01328	-1.00955	2.01328	down	PCDHGC3	26025 /// 5098 /// 56097 /// 56098 /// 56099 /// 56100 /// 56101 /// 56102 /// 56103 /// 56104 /// 56105 /// 56106 /// 56107 /// 56108 /// 56109 /// 56110 /// 56111 /// 56112 /// 56113 /// 56114 /// 8641 /// 9708
11719176_a_at	-0.607239	-0.559929	-0.804906	0.570635	0.673015	0.559929	0.000697612	0.000111522	-2.39255	-1.25855	2.39255	down	GPRC5B	51704
11719792_at	-0.948839	-0.575444	-0.38713	0.462236	0.387131	0.493097	0.00396696	0.00296564	-2.12083	-1.08463	2.12083	down	GPRC5A	9052
11735202_a_at	0.619677	0.439615	0.501991	-0.625017	-0.439615	-0.498199	0.000829397	0.000164589	2.05818	1.04137	2.05818	up	N4BP2	55728
11716572_s_at	-0.718643	-0.879604	-0.709063	0.743744	0.791111	0.709063	0.000313625	1.47355e-05	-2.8621	-1.51708	2.8621	down	RPA1	6117
11751805_a_at	-0.780404	-0.466297	-0.463964	0.463964	0.59162	0.649085	0.00148131	0.000655752	-2.20144	-1.13844	2.20144	down	TYMS	7298
11759296_at	1.11617	0.674446	0.702978	-0.77933	-0.674446	-1.03135	0.0015629	0.000732286	3.15923	1.65957	3.15923	up	MAP3K2	10746
11739106_a_at	0.57972	0.347054	0.479848	-0.693669	-0.347054	-0.614118	0.00211074	0.00121133	2.0286	1.02049	2.0286	up	TMEM33	55161
11715683_a_at	-0.661493	-0.762521	-0.663763	0.944786	0.661493	0.817236	0.000597794	7.01139e-05	-2.83582	-1.50376	2.83582	down	KRT7	3855
11758184_x_at	-1.1643	-0.396395	-0.38804	0.625525	0.38804	0.621054	0.0124577	0.011339	-2.28858	-1.19445	2.28858	down	KRT8	3856
11757351_a_at	0.739786	0.491201	0.448402	-0.570164	-0.448402	-0.539858	0.0011623	0.000385381	2.11297	1.07927	2.11297	up	TAP1	6890
11717843_at	0.588043	0.562642	0.752106	-0.82758	-0.562643	-0.57783	0.000969255	0.000246483	2.44576	1.29028	2.44576	up	ETNK1	55500
11727529_at	0.525067	0.611448	0.595374	-0.525067	-0.677461	-0.577125	0.000384869	2.30584e-05	2.25092	1.17051	2.25092	up	PHF20L1	51105
11718168_a_at	-0.631813	-0.766109	-0.794136	0.68008	0.693393	0.631813	0.000308715	1.26784e-05	-2.6374	-1.39911	2.6374	down	MYOF	26509
11715739_s_at	0.979336	0.700414	0.68927	-0.928587	-0.68927	-0.91583	0.000861175	0.000183479	3.10423	1.63424	3.10423	up	PPAP2B	8613
11723051_at	-1.69047	-1.83083	-1.42144	1.46483	1.65515	1.42144	0.000384869	2.27247e-05	-8.94689	-3.16139	8.94689	down	FGFBP1	9982
11735241_at	0.74098	0.54657	0.641517	-0.838896	-0.54657	-0.879063	0.00106212	0.000299135	2.63511	1.39787	2.63511	up	ZC3H12C	85463
11752865_x_at	-0.453923	-0.763793	-0.753669	0.745879	0.453923	0.652611	0.00148664	0.000666434	-2.41932	-1.2746	2.41932	down	ACTB	60
200043_PM_at	-0.848371	-1.05631	-1.04175	0.910964	1.06178	0.848371	0.000435166	3.12735e-05	-3.79084	-1.92252	3.79084	down	ERH	2079
11742095_a_at	-0.455121	-0.66433	-0.566272	0.536072	0.629684	0.455121	0.000795383	0.000150903	-2.14682	-1.1022	2.14682	down	UBE2F-SCLY	100533179 /// 51540
11746554_a_at	-1.40772	-0.883358	-1.1178	1.15263	0.883358	1.13375	0.000946291	0.000231945	-4.57215	-2.19287	4.57215	down	SPARC	100505813 /// 6678
11734064_a_at	0.444431	0.578082	0.509012	-0.492122	-0.904643	-0.444431	0.00267417	0.00174329	2.17987	1.12424	2.17987	up	AMPD3	272
11737748_a_at	0.631082	0.558233	0.576762	-0.912785	-0.558232	-0.852177	0.000998185	0.000258414	2.57235	1.36309	2.57235	up	GMFB	2764
11754466_a_at	-0.690753	-0.744491	-0.803348	0.838513	0.780061	0.690753	0.000293723	9.49402e-06	-2.85992	-1.51597	2.85992	down	SH3BP4	23677
11721758_at	0.710119	0.436533	0.497817	-0.553013	-0.436533	-0.690429	0.00138257	0.000559804	2.15569	1.10815	2.15569	up	TMEM47	83604
11718916_a_at	1.08095	0.90661	1.04926	-1.0345	-1.06186	-0.90661	0.000293723	9.65729e-06	4.03694	2.01326	4.03694	up	IRF7	3665
11733599_s_at	0.450337	0.50016	0.493138	-0.562065	-0.585978	-0.450337	0.000381074	2.21837e-05	2.01951	1.01401	2.01951	up	METRNL	284207
